# Supplementary material for: Taxonomic profiling and populational patterns of bacterial bile salt hydrolase (BSH) genes based on worldwide human gut microbiome
Source: Microbiome. 2019 Jan 23;7:9. doi: 10.1186/s40168-019-0628-3 (PMC6345003; doi:10.1186/s40168-019-0628-3)
Supplement: Supplementary file 2 — Table S1. Reported conserved residues of BSH in PDB database. Table S2. Taxonomic identification of BSHs in HMP database. Table S3. The information of individuals from the 11 populations. Table S4. Cumulative relative abundance of reclassified BSHs in 11 populations. Table S5. Cumulative relative abundance of BSHs in different genera in 11 populations. Table S6. The percentage of relative abundance of each BSH phylotype and each population. Table S7. Information of represent BSHs used in molecular docking and enzyme activity assay. Table S8. BSH activity at a substrate concentration of 20 mM by ninhydrin assay. Table S9. Percent deconjugation of BSH at a substrate concentration of 0.1 mM. Table S10. Information of WHO released phenotypes in 11 populations. (XLSX 100 kb) [file 40168_2019_628_MOESM2_ESM.xlsx]

## Sheet: S1
Table S1. Reported conserved residues of BSH in PDB database.
PDB ID	Species	Residue contacts to ligand			Residues reported in the literature			Methods	Reference
2BJF	Clostridium perfringens	Cys2	Asn82	Pro177		Cys2 Arg18 Asp21 Asn82 Asn175 Arg228		Crystal structure analysis	Rossocha Maksim, et al. Biochemistry 2005. [26]
		Leu13	Pro84	Thr178
		Arg18	Tyr86	Trp181
		Met20	Ile133	Asp248
		Tyr24	Ile137	Leu249
		Phe26	Pro138	Cys283
		Phe61	Thr140	Lys286
		Ala68	Leu142	Tyr290
		Gly80	Asn175
2HF0	Bifidobacterium longum	No records				Cys1 Arg17 Asp20 Trp21 Asn81 Thr171 Asn172 Arg225
								Crystal structure and kinetic data analyses	Kumar R Suresh, et al. Biol. Chem. 2006. [27]
5HKE	Lactobacillus salivarius	No records				Cys2 Arg16 Asp19 Asn79 Asn170 Arg223
								Allelic variation analysis	Fang F, et al. J. Bacteriol. 2009. [28]
4WL3	Enterococcus faecalis		Pro81 Gly82 Asn83 Ala84 Gly138 Thr155 Lys156 Ser157 His160 Glu174			Cys2 Arg16 Asp21 Asn79 Asn171 Arg224
								Crystal structure analysis	Chand Deepak, et al. Biochim Biophys Acta Proteins Proteom 2018. [29]

## Sheet: S2
Table S2. Taxonomic identification of BSHs in HMP database.
ID	Phylum	Class	Order	Family	Genus	Species	Strain	NP
6738564	Actinobacteria	Actinobacteria	Bifidobacteriales	Bifidobacteriaceae	Bifidobacterium	Bifidobacterium adolescentis	Bifidobacterium adolescentis L2-32	2
6740354	Actinobacteria	Actinobacteria	Bifidobacteriales	Bifidobacteriaceae	Bifidobacterium	Bifidobacterium adolescentis	Bifidobacterium adolescentis L2-32
3316160	Actinobacteria	Actinobacteria	Bifidobacteriales	Bifidobacteriaceae	Bifidobacterium	Bifidobacterium angulatum	Bifidobacterium angulatum DSM 20098 = JCM 7096
351200	Actinobacteria	Actinobacteria	Bifidobacteriales	Bifidobacteriaceae	Bifidobacterium	Bifidobacterium animalis	Bifidobacterium animalis subsp. lactis Bl-04
6700303	Actinobacteria	Actinobacteria	Bifidobacteriales	Bifidobacteriaceae	Bifidobacterium	Bifidobacterium animalis	Bifidobacterium animalis subsp. lactis V9
3120760	Actinobacteria	Actinobacteria	Bifidobacteriales	Bifidobacteriaceae	Bifidobacterium	Bifidobacterium bifidum	Bifidobacterium bifidum NCIMB 41171
4740620	Actinobacteria	Actinobacteria	Bifidobacteriales	Bifidobacteriaceae	Bifidobacterium	Bifidobacterium breve	Bifidobacterium breve DSM 20213 = JCM 1192
3266520	Actinobacteria	Actinobacteria	Bifidobacteriales	Bifidobacteriaceae	Bifidobacterium	Bifidobacterium catenulatum	Bifidobacterium catenulatum DSM 16992 = JCM 1194 = LMG 11043
3033956	Actinobacteria	Actinobacteria	Bifidobacteriales	Bifidobacteriaceae	Bifidobacterium	Bifidobacterium dentium	Bifidobacterium dentium ATCC 27678
6940447	Actinobacteria	Actinobacteria	Bifidobacteriales	Bifidobacteriaceae	Bifidobacterium	Bifidobacterium dentium	Bifidobacterium dentium ATCC 27679
5760049	Actinobacteria	Actinobacteria	Bifidobacteriales	Bifidobacteriaceae	Bifidobacterium	Bifidobacterium dentium	Bifidobacterium dentium Bd1
3244447	Actinobacteria	Actinobacteria	Bifidobacteriales	Bifidobacteriaceae	Bifidobacterium	Bifidobacterium gallicum	Bifidobacterium gallicum DSM 20093 = LMG 11596
1101105	Actinobacteria	Actinobacteria	Bifidobacteriales	Bifidobacteriaceae	Bifidobacterium	Bifidobacterium longum	Bifidobacterium longum subsp. infantis ATCC 15697 = JCM 1222 = DSM 20088
4700580	Actinobacteria	Actinobacteria	Bifidobacteriales	Bifidobacteriaceae	Bifidobacterium	Bifidobacterium longum	Bifidobacterium longum subsp. infantis CCUG 52486
6800586	Actinobacteria	Actinobacteria	Bifidobacteriales	Bifidobacteriaceae	Bifidobacterium	Bifidobacterium longum	Bifidobacterium longum subsp. longum ATCC 55813
5346704	Actinobacteria	Actinobacteria	Bifidobacteriales	Bifidobacteriaceae	Bifidobacterium	Bifidobacterium longum	Bifidobacterium longum subsp. longum JDM301
3265105	Actinobacteria	Actinobacteria	Bifidobacteriales	Bifidobacteriaceae	Bifidobacterium	Bifidobacterium pseudocatenulatum	Bifidobacterium pseudocatenulatum DSM 20438 = JCM 1200 = LMG 10505
2568589	Actinobacteria	Coriobacteriia	Coriobacteriales	Coriobacteriaceae	Collinsella	Collinsella aerofaciens	Collinsella aerofaciens ATCC 25986
6660917	Actinobacteria	Actinobacteria	Corynebacteriales	Gordoniaceae	Gordonia	Gordonia bronchialis	Gordonia bronchialis DSM 43247
766805	Actinobacteria	Actinobacteria	Corynebacteriales	Mycobacteriaceae	Mycobacterium	Mycobacterium gilvum	Mycobacterium gilvum PYR-GCK
1689093	Actinobacteria	Actinobacteria	Corynebacteriales	Mycobacteriaceae	Mycobacterium	Mycobacterium marinum	Mycobacterium marinum M
1518951	Actinobacteria	Actinobacteria	Corynebacteriales	Mycobacteriaceae	Mycobacterium	Mycobacterium smegmatis	Mycobacterium smegmatis str. MC2 155
705455	Actinobacteria	Actinobacteria	Corynebacteriales	Mycobacteriaceae	Mycobacterium	Mycobacterium ulcerans	Mycobacterium ulcerans Agy99
784533	Actinobacteria	Actinobacteria	Corynebacteriales	Mycobacteriaceae	Mycobacterium	Mycobacterium vanbaalenii	Mycobacterium vanbaalenii PYR-1
95468	Actinobacteria	Actinobacteria	Nakamurellales	Nakamurellaceae	Nakamurella	Nakamurella multipartita	Nakamurella multipartita DSM 44233
1510706	Actinobacteria	Actinobacteria	Micrococcales	Micrococcaceae	Paenarthrobacter	Paenarthrobacter aurescens	Paenarthrobacter aurescens TC1
5107092	Actinobacteria	Actinobacteria	Pseudonocardiales	Pseudonocardiaceae	Saccharopolyspora	Saccharopolyspora erythraea	Saccharopolyspora erythraea NRRL 2338
149233	Actinobacteria	Coriobacteriia	Eggerthellales	Eggerthellaceae	Slackia	Slackia heliotrinireducens	Slackia heliotrinireducens DSM 20476
1911872	Actinobacteria	Actinobacteria	Streptomycetales	Streptomycetaceae	Streptomyces	Streptomyces sp. Mg1	Streptomyces sp. Mg1
2942357	Bacteroidetes	Bacteroidia	Bacteroidales	Rikenellaceae	Alistipes	Alistipes putredinis	Alistipes putredinis DSM 17216
2567366	Bacteroidetes	Bacteroidia	Bacteroidales	Bacteroidaceae	Bacteroides	Bacteroides caccae	Bacteroides caccae ATCC 43185
3037650	Bacteroidetes	Bacteroidia	Bacteroidales	Bacteroidaceae	Bacteroides	Bacteroides coprocola	Bacteroides coprocola DSM 17136
3360826	Bacteroidetes	Bacteroidia	Bacteroidales	Bacteroidaceae	Bacteroides	Bacteroides coprophilus	Bacteroides coprophilus DSM 18228 = JCM 13818
4112741	Bacteroidetes	Bacteroidia	Bacteroidales	Bacteroidaceae	Bacteroides	Bacteroides dorei	Bacteroides dorei 5_1_36/D4	4
4113401	Bacteroidetes	Bacteroidia	Bacteroidales	Bacteroidaceae	Bacteroides	Bacteroides dorei	Bacteroides dorei 5_1_36/D4
4707456	Bacteroidetes	Bacteroidia	Bacteroidales	Bacteroidaceae	Bacteroides	Bacteroides dorei	Bacteroides dorei 5_1_36/D4
4708506	Bacteroidetes	Bacteroidia	Bacteroidales	Bacteroidaceae	Bacteroides	Bacteroides dorei	Bacteroides dorei 5_1_36/D4
3238407	Bacteroidetes	Bacteroidia	Bacteroidales	Bacteroidaceae	Bacteroides	Bacteroides dorei	Bacteroides dorei DSM 17855	2
3241473	Bacteroidetes	Bacteroidia	Bacteroidales	Bacteroidaceae	Bacteroides	Bacteroides dorei	Bacteroides dorei DSM 17855
3197700	Bacteroidetes	Bacteroidia	Bacteroidales	Bacteroidaceae	Bacteroides	Bacteroides eggerthii	Bacteroides eggerthii DSM 20697	2
3197853	Bacteroidetes	Bacteroidia	Bacteroidales	Bacteroidaceae	Bacteroides	Bacteroides eggerthii	Bacteroides eggerthii DSM 20697
6759590	Bacteroidetes	Bacteroidia	Bacteroidales	Bacteroidaceae	Bacteroides	Bacteroides fragilis	Bacteroides fragilis 3_1_12
6721617	Bacteroidetes	Bacteroidia	Bacteroidales	Bacteroidaceae	Bacteroides	Bacteroides fragilis	Bacteroides fragilis 638R
5206109	Bacteroidetes	Bacteroidia	Bacteroidales	Bacteroidaceae	Bacteroides	Bacteroides fragilis	Bacteroides fragilis YCH46
3052953	Bacteroidetes	Bacteroidia	Bacteroidales	Bacteroidaceae	Bacteroides	Bacteroides intestinalis	Bacteroides intestinalis DSM 17393	2
3053156	Bacteroidetes	Bacteroidia	Bacteroidales	Bacteroidaceae	Bacteroides	Bacteroides intestinalis	Bacteroides intestinalis DSM 17393
2639910	Bacteroidetes	Bacteroidia	Bacteroidales	Bacteroidaceae	Bacteroides	Bacteroides ovatus	Bacteroides ovatus ATCC 8483	3
2640124	Bacteroidetes	Bacteroidia	Bacteroidales	Bacteroidaceae	Bacteroides	Bacteroides ovatus	Bacteroides ovatus ATCC 8483
2641897	Bacteroidetes	Bacteroidia	Bacteroidales	Bacteroidaceae	Bacteroides	Bacteroides ovatus	Bacteroides ovatus ATCC 8483
4487203	Bacteroidetes	Bacteroidia	Bacteroidales	Bacteroidaceae	Bacteroides	Bacteroides ovatus	Bacteroides ovatus SD CMC 3f	3
4487971	Bacteroidetes	Bacteroidia	Bacteroidales	Bacteroidaceae	Bacteroides	Bacteroides ovatus	Bacteroides ovatus SD CMC 3f
4488884	Bacteroidetes	Bacteroidia	Bacteroidales	Bacteroidaceae	Bacteroides	Bacteroides ovatus	Bacteroides ovatus SD CMC 3f
3119091	Bacteroidetes	Bacteroidia	Bacteroidales	Bacteroidaceae	Bacteroides	Bacteroides plebeius	Bacteroides plebeius DSM 17135
5013177	Bacteroidetes	Bacteroidia	Bacteroidales	Bacteroidaceae	Bacteroides	Bacteroides sp. 1_1_14	Bacteroides sp. 1_1_14	2
5015685	Bacteroidetes	Bacteroidia	Bacteroidales	Bacteroidaceae	Bacteroides	Bacteroides sp. 1_1_14	Bacteroides sp. 1_1_14
2102335	Bacteroidetes	Bacteroidia	Bacteroidales	Bacteroidaceae	Bacteroides	Bacteroides sp. 1_1_6	Bacteroides sp. 1_1_6	2
2104298	Bacteroidetes	Bacteroidia	Bacteroidales	Bacteroidaceae	Bacteroides	Bacteroides sp. 1_1_6	Bacteroides sp. 1_1_6
2152330	Bacteroidetes	Bacteroidia	Bacteroidales	Bacteroidaceae	Bacteroides	Bacteroides sp. 2_1_16	Bacteroides sp. 2_1_16	2
4725561	Bacteroidetes	Bacteroidia	Bacteroidales	Bacteroidaceae	Bacteroides	Bacteroides sp. 2_1_16	Bacteroides sp. 2_1_16
2156772	Bacteroidetes	Bacteroidia	Bacteroidales	Bacteroidaceae	Bacteroides	Bacteroides sp. 2_1_22	Bacteroides sp. 2_1_22	3
2158550	Bacteroidetes	Bacteroidia	Bacteroidales	Bacteroidaceae	Bacteroides	Bacteroides sp. 2_1_22	Bacteroides sp. 2_1_22
2158743	Bacteroidetes	Bacteroidia	Bacteroidales	Bacteroidaceae	Bacteroides	Bacteroides sp. 2_1_22	Bacteroides sp. 2_1_22
2161043	Bacteroidetes	Bacteroidia	Bacteroidales	Bacteroidaceae	Bacteroides	Bacteroides sp. 2_1_33B	Bacteroides sp. 2_1_33B	2
2164003	Bacteroidetes	Bacteroidia	Bacteroidales	Bacteroidaceae	Bacteroides	Bacteroides sp. 2_1_33B	Bacteroides sp. 2_1_33B
6768435	Bacteroidetes	Bacteroidia	Bacteroidales	Bacteroidaceae	Bacteroides	Bacteroides sp. 2_2_4	Bacteroides sp. 2_2_4	3
6770387	Bacteroidetes	Bacteroidia	Bacteroidales	Bacteroidaceae	Bacteroides	Bacteroides sp. 2_2_4	Bacteroides sp. 2_2_4
6771852	Bacteroidetes	Bacteroidia	Bacteroidales	Bacteroidaceae	Bacteroides	Bacteroides sp. 2_2_4	Bacteroides sp. 2_2_4
5018368	Bacteroidetes	Bacteroidia	Bacteroidales	Bacteroidaceae	Bacteroides	Bacteroides sp. 3_1_19	Bacteroides sp. 3_1_19	2
5018782	Bacteroidetes	Bacteroidia	Bacteroidales	Bacteroidaceae	Bacteroides	Bacteroides sp. 3_1_19	Bacteroides sp. 3_1_19
5035128	Bacteroidetes	Bacteroidia	Bacteroidales	Bacteroidaceae	Bacteroides	Bacteroides sp. 3_1_23	Bacteroides sp. 3_1_23	3
5035424	Bacteroidetes	Bacteroidia	Bacteroidales	Bacteroidaceae	Bacteroides	Bacteroides sp. 3_1_23	Bacteroides sp. 3_1_23
5035647	Bacteroidetes	Bacteroidia	Bacteroidales	Bacteroidaceae	Bacteroides	Bacteroides sp. 3_1_23	Bacteroides sp. 3_1_23
2167375	Bacteroidetes	Bacteroidia	Bacteroidales	Bacteroidaceae	Bacteroides	Bacteroides sp. 3_1_33FAA	Bacteroides sp. 3_1_33FAA	4
2168330	Bacteroidetes	Bacteroidia	Bacteroidales	Bacteroidaceae	Bacteroides	Bacteroides sp. 3_1_33FAA	Bacteroides sp. 3_1_33FAA
4730457	Bacteroidetes	Bacteroidia	Bacteroidales	Bacteroidaceae	Bacteroides	Bacteroides sp. 3_1_33FAA	Bacteroides sp. 3_1_33FAA
4731215	Bacteroidetes	Bacteroidia	Bacteroidales	Bacteroidaceae	Bacteroides	Bacteroides sp. 3_1_33FAA	Bacteroides sp. 3_1_33FAA
2097077	Bacteroidetes	Bacteroidia	Bacteroidales	Bacteroidaceae	Bacteroides	Bacteroides sp. 3_2_5	Bacteroides sp. 3_2_5
2067500	Bacteroidetes	Bacteroidia	Bacteroidales	Bacteroidaceae	Bacteroides	Bacteroides sp. 4_3_47FAA	Bacteroides sp. 4_3_47FAA	2
2070927	Bacteroidetes	Bacteroidia	Bacteroidales	Bacteroidaceae	Bacteroides	Bacteroides sp. 4_3_47FAA	Bacteroides sp. 4_3_47FAA
6756871	Bacteroidetes	Bacteroidia	Bacteroidales	Bacteroidaceae	Bacteroides	Bacteroides sp. 9_1_42FAA	Bacteroides sp. 9_1_42FAA	2
6758014	Bacteroidetes	Bacteroidia	Bacteroidales	Bacteroidaceae	Bacteroides	Bacteroides sp. 9_1_42FAA	Bacteroides sp. 9_1_42FAA
6763867	Bacteroidetes	Bacteroidia	Bacteroidales	Bacteroidaceae	Bacteroides	Bacteroides sp. D1	Bacteroides sp. D1	3
6765172	Bacteroidetes	Bacteroidia	Bacteroidales	Bacteroidaceae	Bacteroides	Bacteroides sp. D1	Bacteroides sp. D1
6766231	Bacteroidetes	Bacteroidia	Bacteroidales	Bacteroidaceae	Bacteroides	Bacteroides sp. D1	Bacteroides sp. D1
3527050	Bacteroidetes	Bacteroidia	Bacteroidales	Bacteroidaceae	Bacteroides	Bacteroides sp. D2	Bacteroides sp. D2	2
3529713	Bacteroidetes	Bacteroidia	Bacteroidales	Bacteroidaceae	Bacteroides	Bacteroides sp. D2	Bacteroides sp. D2
4748693	Bacteroidetes	Bacteroidia	Bacteroidales	Bacteroidaceae	Bacteroides	Bacteroides sp. D20	Bacteroides sp. D20	2
4748772	Bacteroidetes	Bacteroidia	Bacteroidales	Bacteroidaceae	Bacteroides	Bacteroides sp. D20	Bacteroides sp. D20
5022909	Bacteroidetes	Bacteroidia	Bacteroidales	Bacteroidaceae	Bacteroides	Bacteroides sp. D22	Bacteroides sp. D22	3
5023259	Bacteroidetes	Bacteroidia	Bacteroidales	Bacteroidaceae	Bacteroides	Bacteroides sp. D22	Bacteroides sp. D22
5026798	Bacteroidetes	Bacteroidia	Bacteroidales	Bacteroidaceae	Bacteroides	Bacteroides sp. D22	Bacteroides sp. D22
2956506	Bacteroidetes	Bacteroidia	Bacteroidales	Bacteroidaceae	Bacteroides	Bacteroides stercoris	Bacteroides stercoris ATCC 43183
1778218	Bacteroidetes	Bacteroidia	Bacteroidales	Bacteroidaceae	Bacteroides	Bacteroides thetaiotaomicron	Bacteroides thetaiotaomicron VPI-5482	2
1779049	Bacteroidetes	Bacteroidia	Bacteroidales	Bacteroidaceae	Bacteroides	Bacteroides thetaiotaomicron	Bacteroides thetaiotaomicron VPI-5482
6742225	Bacteroidetes	Bacteroidia	Bacteroidales	Bacteroidaceae	Bacteroides	Bacteroides uniformis	Bacteroides uniformis ATCC 8492	4
6744129	Bacteroidetes	Bacteroidia	Bacteroidales	Bacteroidaceae	Bacteroides	Bacteroides uniformis	Bacteroides uniformis ATCC 8492
6746908	Bacteroidetes	Bacteroidia	Bacteroidales	Bacteroidaceae	Bacteroides	Bacteroides uniformis	Bacteroides uniformis ATCC 8492
6748612	Bacteroidetes	Bacteroidia	Bacteroidales	Bacteroidaceae	Bacteroides	Bacteroides uniformis	Bacteroides uniformis ATCC 8492
1288901	Bacteroidetes	Bacteroidia	Bacteroidales	Bacteroidaceae	Bacteroides	Bacteroides vulgatus	Bacteroides vulgatus ATCC 8482	2
1290188	Bacteroidetes	Bacteroidia	Bacteroidales	Bacteroidaceae	Bacteroides	Bacteroides vulgatus	Bacteroides vulgatus ATCC 8482
4469729	Bacteroidetes	Bacteroidia	Bacteroidales	Bacteroidaceae	Bacteroides	Bacteroides vulgatus	Bacteroides vulgatus PC510	2
4471587	Bacteroidetes	Bacteroidia	Bacteroidales	Bacteroidaceae	Bacteroides	Bacteroides vulgatus	Bacteroides vulgatus PC510
4474629	Bacteroidetes	Bacteroidia	Bacteroidales	Bacteroidaceae	Bacteroides	Bacteroides xylanisolvens	Bacteroides xylanisolvens SD CC 1b	3
4476837	Bacteroidetes	Bacteroidia	Bacteroidales	Bacteroidaceae	Bacteroides	Bacteroides xylanisolvens	Bacteroides xylanisolvens SD CC 1b
4477241	Bacteroidetes	Bacteroidia	Bacteroidales	Bacteroidaceae	Bacteroides	Bacteroides xylanisolvens	Bacteroides xylanisolvens SD CC 1b
4489928	Bacteroidetes	Bacteroidia	Bacteroidales	Bacteroidaceae	Bacteroides	Bacteroides xylanisolvens	Bacteroides xylanisolvens SD CC 2a	3
4493155	Bacteroidetes	Bacteroidia	Bacteroidales	Bacteroidaceae	Bacteroides	Bacteroides xylanisolvens	Bacteroides xylanisolvens SD CC 2a
4493644	Bacteroidetes	Bacteroidia	Bacteroidales	Bacteroidaceae	Bacteroides	Bacteroides xylanisolvens	Bacteroides xylanisolvens SD CC 2a
4130673	Bacteroidetes	Flavobacteriia	Flavobacteriales	Flavobacteriaceae	Chryseobacterium	Chryseobacterium gleum	Chryseobacterium gleum ATCC 35910
1548730	Bacteroidetes	Cytophagia	Cytophagales	Cytophagaceae	Cytophaga	Cytophaga hutchinsonii	Cytophaga hutchinsonii ATCC 33406
1310707	Bacteroidetes	Flavobacteriia	Flavobacteriales	Flavobacteriaceae	Flavobacterium	Flavobacterium johnsoniae	Flavobacterium johnsoniae UW101
2621105	Bacteroidetes	Cytophagia	Cytophagales	Cytophagaceae	Microscilla	Microscilla marina	Microscilla marina ATCC 23134
1282651	Bacteroidetes	Bacteroidia	Bacteroidales	Porphyromonadaceae	Parabacteroides	Parabacteroides distasonis	Parabacteroides distasonis ATCC 8503	2
1283833	Bacteroidetes	Bacteroidia	Bacteroidales	Porphyromonadaceae	Parabacteroides	Parabacteroides distasonis	Parabacteroides distasonis ATCC 8503
3283125	Bacteroidetes	Bacteroidia	Bacteroidales	Porphyromonadaceae	Parabacteroides	Parabacteroides johnsonii	Parabacteroides johnsonii DSM 18315
2633964	Bacteroidetes	Bacteroidia	Bacteroidales	Porphyromonadaceae	Parabacteroides	Parabacteroides merdae	Parabacteroides merdae ATCC 43184
3347173	Bacteroidetes	Bacteroidia	Bacteroidales	Porphyromonadaceae	Parabacteroides	Parabacteroides sp. 2_1_7	Parabacteroides sp. 2_1_7	2
3347977	Bacteroidetes	Bacteroidia	Bacteroidales	Porphyromonadaceae	Parabacteroides	Parabacteroides sp. 2_1_7	Parabacteroides sp. 2_1_7
5040690	Bacteroidetes	Bacteroidia	Bacteroidales	Porphyromonadaceae	Parabacteroides	Parabacteroides sp. 20_3	Parabacteroides sp. 20_3	2
5042754	Bacteroidetes	Bacteroidia	Bacteroidales	Porphyromonadaceae	Parabacteroides	Parabacteroides sp. 20_3	Parabacteroides sp. 20_3
2171621	Bacteroidetes	Bacteroidia	Bacteroidales	Porphyromonadaceae	Parabacteroides	Parabacteroides sp. D13	Parabacteroides sp. D13	2
2173012	Bacteroidetes	Bacteroidia	Bacteroidales	Porphyromonadaceae	Parabacteroides	Parabacteroides sp. D13	Parabacteroides sp. D13
3565840	Bacteroidetes	Sphingobacteriia	Sphingobacteriales	Sphingobacteriaceae	Sphingobacterium	Sphingobacterium spiritivorum	Sphingobacterium spiritivorum ATCC 33300
6899165	Bacteroidetes	Sphingobacteriia	Sphingobacteriales	Sphingobacteriaceae	Sphingobacterium	Sphingobacterium spiritivorum	Sphingobacterium spiritivorum ATCC 33861
5437139	Chlamydiae	Chlamydiia	Chlamydiales	Waddliaceae	Waddlia	Waddlia chondrophila	Waddlia chondrophila WSU 86-1044
3182387	Cyanobacteria	Unassigned	Chroococcales	Unassigned	Cyanothece	Cyanothece sp. PCC 7822	Cyanothece sp. PCC 7822
5207240	Cyanobacteria	Gloeobacteria	Gloeobacterales	Unassigned	Gloeobacter	Gloeobacter violaceus	Gloeobacter violaceus PCC 7421
1631288	Cyanobacteria	Unassigned	Chroococcales	Unassigned	Synechococcus	Synechococcus elongatus	Synechococcus elongatus PCC 6301
920787	Cyanobacteria	Unassigned	Chroococcales	Unassigned	Synechococcus	Synechococcus sp. CC9311	Synechococcus sp. CC9311
5058645	Cyanobacteria	Unassigned	Chroococcales	Unassigned	Synechocystis	Synechocystis sp. PCC 6803	Synechocystis sp. PCC 6803
6615069	Euryarchaeota	Methanobacteria	Methanobacteriales	Methanobacteriaceae	Methanosphaera	Methanosphaera stadtmanae	Methanosphaera stadtmanae DSM 3091
2882916	Firmicutes	Bacilli	Bacillales	Bacillaceae	Bacillus	Bacillus anthracis	Bacillus anthracis str. Tsiankovskii-I	2
2885986	Firmicutes	Bacilli	Bacillales	Bacillaceae	Bacillus	Bacillus anthracis	Bacillus anthracis str. Tsiankovskii-I
1081994	Firmicutes	Bacilli	Bacillales	Bacillaceae	Bacillus	Bacillus cereus	Bacillus cereus 03BB102	2
1083315	Firmicutes	Bacilli	Bacillales	Bacillaceae	Bacillus	Bacillus cereus	Bacillus cereus 03BB102
2876466	Firmicutes	Bacilli	Bacillales	Bacillaceae	Bacillus	Bacillus cereus	Bacillus cereus 03BB108	2
2877862	Firmicutes	Bacilli	Bacillales	Bacillaceae	Bacillus	Bacillus cereus	Bacillus cereus 03BB108
3688121	Firmicutes	Bacilli	Bacillales	Bacillaceae	Bacillus	Bacillus cereus	Bacillus cereus 172560W	2
3690115	Firmicutes	Bacilli	Bacillales	Bacillaceae	Bacillus	Bacillus cereus	Bacillus cereus 172560W
3744971	Firmicutes	Bacilli	Bacillales	Bacillaceae	Bacillus	Bacillus cereus	Bacillus cereus 95/8201	2
3746255	Firmicutes	Bacilli	Bacillales	Bacillaceae	Bacillus	Bacillus cereus	Bacillus cereus 95/8201
2860039	Firmicutes	Bacilli	Bacillales	Bacillaceae	Bacillus	Bacillus cereus	Bacillus cereus AH1134	2
2864895	Firmicutes	Bacilli	Bacillales	Bacillaceae	Bacillus	Bacillus cereus	Bacillus cereus AH1134
3809373	Firmicutes	Bacilli	Bacillales	Bacillaceae	Bacillus	Bacillus cereus	Bacillus cereus AH1271	2
3810614	Firmicutes	Bacilli	Bacillales	Bacillaceae	Bacillus	Bacillus cereus	Bacillus cereus AH1271
267980	Firmicutes	Bacilli	Bacillales	Bacillaceae	Bacillus	Bacillus cereus	Bacillus cereus AH187	2
269196	Firmicutes	Bacilli	Bacillales	Bacillaceae	Bacillus	Bacillus cereus	Bacillus cereus AH187
3797736	Firmicutes	Bacilli	Bacillales	Bacillaceae	Bacillus	Bacillus cereus	Bacillus cereus AH603	3
3799000	Firmicutes	Bacilli	Bacillales	Bacillaceae	Bacillus	Bacillus cereus	Bacillus cereus AH603
3800856	Firmicutes	Bacilli	Bacillales	Bacillaceae	Bacillus	Bacillus cereus	Bacillus cereus AH603
3701926	Firmicutes	Bacilli	Bacillales	Bacillaceae	Bacillus	Bacillus cereus	Bacillus cereus AH621
3802332	Firmicutes	Bacilli	Bacillales	Bacillaceae	Bacillus	Bacillus cereus	Bacillus cereus AH676	2
3803613	Firmicutes	Bacilli	Bacillales	Bacillaceae	Bacillus	Bacillus cereus	Bacillus cereus AH676
251286	Firmicutes	Bacilli	Bacillales	Bacillaceae	Bacillus	Bacillus cereus	Bacillus cereus AH820	2
252560	Firmicutes	Bacilli	Bacillales	Bacillaceae	Bacillus	Bacillus cereus	Bacillus cereus AH820
3676351	Firmicutes	Bacilli	Bacillales	Bacillaceae	Bacillus	Bacillus cereus	Bacillus cereus ATCC 10876	3
3677634	Firmicutes	Bacilli	Bacillales	Bacillaceae	Bacillus	Bacillus cereus	Bacillus cereus ATCC 10876
3678518	Firmicutes	Bacilli	Bacillales	Bacillaceae	Bacillus	Bacillus cereus	Bacillus cereus ATCC 10876
1002648	Firmicutes	Bacilli	Bacillales	Bacillaceae	Bacillus	Bacillus cereus	Bacillus cereus ATCC 10987	2
1003858	Firmicutes	Bacilli	Bacillales	Bacillaceae	Bacillus	Bacillus cereus	Bacillus cereus ATCC 10987
1022942	Firmicutes	Bacilli	Bacillales	Bacillaceae	Bacillus	Bacillus cereus	Bacillus cereus ATCC 14579	2
1024331	Firmicutes	Bacilli	Bacillales	Bacillaceae	Bacillus	Bacillus cereus	Bacillus cereus ATCC 14579
3712058	Firmicutes	Bacilli	Bacillales	Bacillaceae	Bacillus	Bacillus cereus	Bacillus cereus ATCC 4342	2
3713374	Firmicutes	Bacilli	Bacillales	Bacillaceae	Bacillus	Bacillus cereus	Bacillus cereus ATCC 4342
261309	Firmicutes	Bacilli	Bacillales	Bacillaceae	Bacillus	Bacillus cereus	Bacillus cereus B4264	2
262615	Firmicutes	Bacilli	Bacillales	Bacillaceae	Bacillus	Bacillus cereus	Bacillus cereus B4264
3738158	Firmicutes	Bacilli	Bacillales	Bacillaceae	Bacillus	Bacillus cereus	Bacillus cereus BDRD-Cer4	2
3739532	Firmicutes	Bacilli	Bacillales	Bacillaceae	Bacillus	Bacillus cereus	Bacillus cereus BDRD-Cer4
3735123	Firmicutes	Bacilli	Bacillales	Bacillaceae	Bacillus	Bacillus cereus	Bacillus cereus BDRD-ST196
3721273	Firmicutes	Bacilli	Bacillales	Bacillaceae	Bacillus	Bacillus cereus	Bacillus cereus BDRD-ST24	2
3722548	Firmicutes	Bacilli	Bacillales	Bacillaceae	Bacillus	Bacillus cereus	Bacillus cereus BDRD-ST24
3728098	Firmicutes	Bacilli	Bacillales	Bacillaceae	Bacillus	Bacillus cereus	Bacillus cereus BDRD-ST26	2
3729349	Firmicutes	Bacilli	Bacillales	Bacillaceae	Bacillus	Bacillus cereus	Bacillus cereus BDRD-ST26
3683640	Firmicutes	Bacilli	Bacillales	Bacillaceae	Bacillus	Bacillus cereus	Bacillus cereus BGSC 6E1	2
3687022	Firmicutes	Bacilli	Bacillales	Bacillaceae	Bacillus	Bacillus cereus	Bacillus cereus BGSC 6E1
5382659	Firmicutes	Bacilli	Bacillales	Bacillaceae	Bacillus	Bacillus cereus	Bacillus cereus biovar anthracis str. CI	2
5383978	Firmicutes	Bacilli	Bacillales	Bacillaceae	Bacillus	Bacillus cereus	Bacillus cereus biovar anthracis str. CI
1626568	Firmicutes	Bacilli	Bacillales	Bacillaceae	Bacillus	Bacillus cereus	Bacillus cereus E33L	2
835546	Firmicutes	Bacilli	Bacillales	Bacillaceae	Bacillus	Bacillus cereus	Bacillus cereus E33L
3790308	Firmicutes	Bacilli	Bacillales	Bacillaceae	Bacillus	Bacillus cereus	Bacillus cereus F65185	3
3791547	Firmicutes	Bacilli	Bacillales	Bacillaceae	Bacillus	Bacillus cereus	Bacillus cereus F65185
3794709	Firmicutes	Bacilli	Bacillales	Bacillaceae	Bacillus	Bacillus cereus	Bacillus cereus F65185
2234045	Firmicutes	Bacilli	Bacillales	Bacillaceae	Bacillus	Bacillus cereus	Bacillus cereus G9241	2
2235817	Firmicutes	Bacilli	Bacillales	Bacillaceae	Bacillus	Bacillus cereus	Bacillus cereus G9241
398282	Firmicutes	Bacilli	Bacillales	Bacillaceae	Bacillus	Bacillus cereus	Bacillus cereus G9842
2871061	Firmicutes	Bacilli	Bacillales	Bacillaceae	Bacillus	Bacillus cereus	Bacillus cereus H3081.97	2
2875054	Firmicutes	Bacilli	Bacillales	Bacillaceae	Bacillus	Bacillus cereus	Bacillus cereus H3081.97
3672347	Firmicutes	Bacilli	Bacillales	Bacillaceae	Bacillus	Bacillus cereus	Bacillus cereus m1293	2
3673532	Firmicutes	Bacilli	Bacillales	Bacillaceae	Bacillus	Bacillus cereus	Bacillus cereus m1293
3716013	Firmicutes	Bacilli	Bacillales	Bacillaceae	Bacillus	Bacillus cereus	Bacillus cereus m1550	2
3717296	Firmicutes	Bacilli	Bacillales	Bacillaceae	Bacillus	Bacillus cereus	Bacillus cereus m1550
3698205	Firmicutes	Bacilli	Bacillales	Bacillaceae	Bacillus	Bacillus cereus	Bacillus cereus MM3
2866523	Firmicutes	Bacilli	Bacillales	Bacillaceae	Bacillus	Bacillus cereus	Bacillus cereus NVH0597-99	2
2867900	Firmicutes	Bacilli	Bacillales	Bacillaceae	Bacillus	Bacillus cereus	Bacillus cereus NVH0597-99
1858368	Firmicutes	Bacilli	Bacillales	Bacillaceae	Bacillus	Bacillus cereus	Bacillus cereus Q1	2
1859561	Firmicutes	Bacilli	Bacillales	Bacillaceae	Bacillus	Bacillus cereus	Bacillus cereus Q1
3707664	Firmicutes	Bacilli	Bacillales	Bacillaceae	Bacillus	Bacillus cereus	Bacillus cereus R309803
3755111	Firmicutes	Bacilli	Bacillales	Bacillaceae	Bacillus	Bacillus cereus	Bacillus cereus Rock1-15	2
3756352	Firmicutes	Bacilli	Bacillales	Bacillaceae	Bacillus	Bacillus cereus	Bacillus cereus Rock1-15
3768986	Firmicutes	Bacilli	Bacillales	Bacillaceae	Bacillus	Bacillus cereus	Bacillus cereus Rock3-42	2
3770310	Firmicutes	Bacilli	Bacillales	Bacillaceae	Bacillus	Bacillus cereus	Bacillus cereus Rock3-42
3774768	Firmicutes	Bacilli	Bacillales	Bacillaceae	Bacillus	Bacillus cereus	Bacillus cereus Rock3-44
3778718	Firmicutes	Bacilli	Bacillales	Bacillaceae	Bacillus	Bacillus cereus	Bacillus cereus Rock4-2	2
3779976	Firmicutes	Bacilli	Bacillales	Bacillaceae	Bacillus	Bacillus cereus	Bacillus cereus Rock4-2
4355964	Firmicutes	Bacilli	Bacillales	Bacillaceae	Bacillus	Bacillus cereus	Bacillus cereus SJ1
2855902	Firmicutes	Bacilli	Bacillales	Bacillaceae	Bacillus	Bacillus cereus	Bacillus cereus W	2
2856220	Firmicutes	Bacilli	Bacillales	Bacillaceae	Bacillus	Bacillus cereus	Bacillus cereus W
2625302	Firmicutes	Bacilli	Bacillales	Bacillaceae	Bacillus	Bacillus coagulans	Bacillus coagulans 36D1
833148	Firmicutes	Bacilli	Bacillales	Bacillaceae	Bacillus	Bacillus licheniformis	Bacillus licheniformis DSM 13 = ATCC 14580
5560512	Firmicutes	Bacilli	Bacillales	Bacillaceae	Bacillus	Bacillus megaterium	Bacillus megaterium DSM 319
5632583	Firmicutes	Bacilli	Bacillales	Bacillaceae	Bacillus	Bacillus megaterium	Bacillus megaterium QM B1551
3822378	Firmicutes	Bacilli	Bacillales	Bacillaceae	Bacillus	Bacillus mycoides	Bacillus mycoides DSM 2048
3827376	Firmicutes	Bacilli	Bacillales	Bacillaceae	Bacillus	Bacillus mycoides	Bacillus mycoides Rock1-4
2654011	Firmicutes	Bacilli	Bacillales	Bacillaceae	Bacillus	Bacillus sp. B14905	Bacillus sp. B14905	2
2654012	Firmicutes	Bacilli	Bacillales	Bacillaceae	Bacillus	Bacillus sp. B14905	Bacillus sp. B14905
2429665	Firmicutes	Bacilli	Bacillales	Bacillaceae	Bacillus	Bacillus sp. NRRL B-14911	Bacillus sp. NRRL B-14911
2801848	Firmicutes	Bacilli	Bacillales	Bacillaceae	Bacillus	Bacillus sp. SG-1	Bacillus sp. SG-1
5800535	Firmicutes	Bacilli	Bacillales	Bacillaceae	Bacillus	Bacillus subtilis	Bacillus subtilis subsp. spizizenii ATCC 6633
4614583	Firmicutes	Bacilli	Bacillales	Bacillaceae	Bacillus	Bacillus subtilis	Bacillus subtilis subsp. subtilis str. NCIB 3610
5414313	Firmicutes	Bacilli	Bacillales	Bacillaceae	Bacillus	Bacillus thuringiensis	Bacillus thuringiensis BMB171	2
5415601	Firmicutes	Bacilli	Bacillales	Bacillaceae	Bacillus	Bacillus thuringiensis	Bacillus thuringiensis BMB171
3837871	Firmicutes	Bacilli	Bacillales	Bacillaceae	Bacillus	Bacillus thuringiensis	Bacillus thuringiensis Bt407	2
3839153	Firmicutes	Bacilli	Bacillales	Bacillaceae	Bacillus	Bacillus thuringiensis	Bacillus thuringiensis Bt407
3856716	Firmicutes	Bacilli	Bacillales	Bacillaceae	Bacillus	Bacillus thuringiensis	Bacillus thuringiensis IBL 200	3
3858108	Firmicutes	Bacilli	Bacillales	Bacillaceae	Bacillus	Bacillus thuringiensis	Bacillus thuringiensis IBL 200
3862079	Firmicutes	Bacilli	Bacillales	Bacillaceae	Bacillus	Bacillus thuringiensis	Bacillus thuringiensis IBL 200
3863447	Firmicutes	Bacilli	Bacillales	Bacillaceae	Bacillus	Bacillus thuringiensis	Bacillus thuringiensis IBL 4222
4655651	Firmicutes	Bacilli	Bacillales	Bacillaceae	Bacillus	Bacillus thuringiensis	Bacillus thuringiensis serovar andalousiensis BGSC 4AW1	2
4657488	Firmicutes	Bacilli	Bacillales	Bacillaceae	Bacillus	Bacillus thuringiensis	Bacillus thuringiensis serovar andalousiensis BGSC 4AW1
4646790	Firmicutes	Bacilli	Bacillales	Bacillaceae	Bacillus	Bacillus thuringiensis	Bacillus thuringiensis serovar berliner ATCC 10792	2
4648090	Firmicutes	Bacilli	Bacillales	Bacillaceae	Bacillus	Bacillus thuringiensis	Bacillus thuringiensis serovar berliner ATCC 10792
4659922	Firmicutes	Bacilli	Bacillales	Bacillaceae	Bacillus	Bacillus thuringiensis	Bacillus thuringiensis serovar huazhongensis BGSC 4BD1	2
4663727	Firmicutes	Bacilli	Bacillales	Bacillaceae	Bacillus	Bacillus thuringiensis	Bacillus thuringiensis serovar huazhongensis BGSC 4BD1
4634538	Firmicutes	Bacilli	Bacillales	Bacillaceae	Bacillus	Bacillus thuringiensis	Bacillus thuringiensis serovar kurstaki str. T03a001	2
4635799	Firmicutes	Bacilli	Bacillales	Bacillaceae	Bacillus	Bacillus thuringiensis	Bacillus thuringiensis serovar kurstaki str. T03a001
4641517	Firmicutes	Bacilli	Bacillales	Bacillaceae	Bacillus	Bacillus thuringiensis	Bacillus thuringiensis serovar monterrey BGSC 4AJ1	2
4642828	Firmicutes	Bacilli	Bacillales	Bacillaceae	Bacillus	Bacillus thuringiensis	Bacillus thuringiensis serovar monterrey BGSC 4AJ1
4628206	Firmicutes	Bacilli	Bacillales	Bacillaceae	Bacillus	Bacillus thuringiensis	Bacillus thuringiensis serovar pakistani str. T13001
3851877	Firmicutes	Bacilli	Bacillales	Bacillaceae	Bacillus	Bacillus thuringiensis	Bacillus thuringiensis serovar pondicheriensis BGSC 4BA1	3
3853170	Firmicutes	Bacilli	Bacillales	Bacillaceae	Bacillus	Bacillus thuringiensis	Bacillus thuringiensis serovar pondicheriensis BGSC 4BA1
3855582	Firmicutes	Bacilli	Bacillales	Bacillaceae	Bacillus	Bacillus thuringiensis	Bacillus thuringiensis serovar pondicheriensis BGSC 4BA1
4666155	Firmicutes	Bacilli	Bacillales	Bacillaceae	Bacillus	Bacillus thuringiensis	Bacillus thuringiensis serovar pulsiensis BGSC 4CC1
4621431	Firmicutes	Bacilli	Bacillales	Bacillaceae	Bacillus	Bacillus thuringiensis	Bacillus thuringiensis serovar sotto str. T04001
3844163	Firmicutes	Bacilli	Bacillales	Bacillaceae	Bacillus	Bacillus thuringiensis	Bacillus thuringiensis serovar thuringiensis str. T01001	2
3845444	Firmicutes	Bacilli	Bacillales	Bacillaceae	Bacillus	Bacillus thuringiensis	Bacillus thuringiensis serovar thuringiensis str. T01001
4616937	Firmicutes	Bacilli	Bacillales	Bacillaceae	Bacillus	Bacillus thuringiensis	Bacillus thuringiensis serovar tochigiensis BGSC 4Y1	2
4618254	Firmicutes	Bacilli	Bacillales	Bacillaceae	Bacillus	Bacillus thuringiensis	Bacillus thuringiensis serovar tochigiensis BGSC 4Y1
710853	Firmicutes	Bacilli	Bacillales	Bacillaceae	Bacillus	Bacillus thuringiensis	Bacillus thuringiensis str. Al Hakam	2
712150	Firmicutes	Bacilli	Bacillales	Bacillaceae	Bacillus	Bacillus thuringiensis	Bacillus thuringiensis str. Al Hakam
618789	Firmicutes	Bacilli	Bacillales	Bacillaceae	Bacillus	Bacillus velezensis	Bacillus velezensis FZB42
869035	Firmicutes	Bacilli	Bacillales	Bacillaceae	Bacillus	Bacillus weihenstephanensis	Bacillus weihenstephanensis KBAB4
1435292	Firmicutes	Bacilli	Bacillales	Bacillaceae	Oceanobacillus	Oceanobacillus iheyensis	Oceanobacillus iheyensis HTE831	2
1435473	Firmicutes	Bacilli	Bacillales	Bacillaceae	Oceanobacillus	Oceanobacillus iheyensis	Oceanobacillus iheyensis HTE831
5620402	Firmicutes	Bacilli	Bacillales	Listeriaceae	Listeria	Listeria monocytogenes	Listeria monocytogenes 08-5923
2493807	Firmicutes	Bacilli	Bacillales	Listeriaceae	Listeria	Listeria monocytogenes	Listeria monocytogenes FSL J1-175
2491680	Firmicutes	Bacilli	Bacillales	Listeriaceae	Listeria	Listeria monocytogenes	Listeria monocytogenes FSL J1-194
2500011	Firmicutes	Bacilli	Bacillales	Listeriaceae	Listeria	Listeria monocytogenes	Listeria monocytogenes FSL J2-064
4139334	Firmicutes	Bacilli	Bacillales	Listeriaceae	Listeria	Listeria monocytogenes	Listeria monocytogenes FSL J2-071
2504770	Firmicutes	Bacilli	Bacillales	Listeriaceae	Listeria	Listeria monocytogenes	Listeria monocytogenes FSL R2-503
1093645	Firmicutes	Bacilli	Bacillales	Listeriaceae	Listeria	Listeria monocytogenes	Listeria monocytogenes HCC23
2519946	Firmicutes	Bacilli	Bacillales	Listeriaceae	Listeria	Listeria monocytogenes	Listeria monocytogenes HPB2262
2506517	Firmicutes	Bacilli	Bacillales	Listeriaceae	Listeria	Listeria monocytogenes	Listeria monocytogenes J0161
2223241	Firmicutes	Bacilli	Bacillales	Listeriaceae	Listeria	Listeria monocytogenes	Listeria monocytogenes serotype 4b str. H7858
5586079	Firmicutes	Bacilli	Bacillales	Listeriaceae	Listeria	Listeria seeligeri	Listeria seeligeri serovar 1/2b str. SLCC3954
453156	Firmicutes	Bacilli	Bacillales	Staphylococcaceae	Macrococcus	Macrococcus caseolyticus	Macrococcus caseolyticus JCSC5402
4203237	Firmicutes	Bacilli	Bacillales	Staphylococcaceae	Staphylococcus	Staphylococcus aureus	Staphylococcus aureus A10102
4216169	Firmicutes	Bacilli	Bacillales	Staphylococcaceae	Staphylococcus	Staphylococcus aureus	Staphylococcus aureus A8117
4437206	Firmicutes	Bacilli	Bacillales	Staphylococcaceae	Staphylococcus	Staphylococcus aureus	Staphylococcus aureus A8796
4439918	Firmicutes	Bacilli	Bacillales	Staphylococcaceae	Staphylococcus	Staphylococcus aureus	Staphylococcus aureus A8819
4435037	Firmicutes	Bacilli	Bacillales	Staphylococcaceae	Staphylococcus	Staphylococcus aureus	Staphylococcus aureus A9754
4199586	Firmicutes	Bacilli	Bacillales	Staphylococcaceae	Staphylococcus	Staphylococcus aureus	Staphylococcus aureus A9765
4814842	Firmicutes	Bacilli	Bacillales	Staphylococcaceae	Staphylococcus	Staphylococcus aureus	Staphylococcus aureus subsp. aureus 58-424
4783915	Firmicutes	Bacilli	Bacillales	Staphylococcaceae	Staphylococcus	Staphylococcus aureus	Staphylococcus aureus subsp. aureus A017934/97
4997261	Firmicutes	Bacilli	Bacillales	Staphylococcaceae	Staphylococcus	Staphylococcus aureus	Staphylococcus aureus subsp. aureus ATCC 51811
6917141	Firmicutes	Bacilli	Bacillales	Staphylococcaceae	Staphylococcus	Staphylococcus aureus	Staphylococcus aureus subsp. aureus ATCC BAA-39
4767487	Firmicutes	Bacilli	Bacillales	Staphylococcaceae	Staphylococcus	Staphylococcus aureus	Staphylococcus aureus subsp. aureus Btn1260
4751277	Firmicutes	Bacilli	Bacillales	Staphylococcaceae	Staphylococcus	Staphylococcus aureus	Staphylococcus aureus subsp. aureus C101
4769288	Firmicutes	Bacilli	Bacillales	Staphylococcaceae	Staphylococcus	Staphylococcus aureus	Staphylococcus aureus subsp. aureus C160
4754456	Firmicutes	Bacilli	Bacillales	Staphylococcaceae	Staphylococcus	Staphylococcus aureus	Staphylococcus aureus subsp. aureus C427
4756864	Firmicutes	Bacilli	Bacillales	Staphylococcaceae	Staphylococcus	Staphylococcus aureus	Staphylococcus aureus subsp. aureus D139
5691723	Firmicutes	Bacilli	Bacillales	Staphylococcaceae	Staphylococcus	Staphylococcus aureus	Staphylococcus aureus subsp. aureus ED98
4889732	Firmicutes	Bacilli	Bacillales	Staphylococcaceae	Staphylococcus	Staphylococcus aureus	Staphylococcus aureus subsp. aureus EMRSA16
4780343	Firmicutes	Bacilli	Bacillales	Staphylococcaceae	Staphylococcus	Staphylococcus aureus	Staphylococcus aureus subsp. aureus H19
4812123	Firmicutes	Bacilli	Bacillales	Staphylococcaceae	Staphylococcus	Staphylococcus aureus	Staphylococcus aureus subsp. aureus M1015
4840215	Firmicutes	Bacilli	Bacillales	Staphylococcaceae	Staphylococcus	Staphylococcus aureus	Staphylococcus aureus subsp. aureus M809
4759318	Firmicutes	Bacilli	Bacillales	Staphylococcaceae	Staphylococcus	Staphylococcus aureus	Staphylococcus aureus subsp. aureus M899
6890811	Firmicutes	Bacilli	Bacillales	Staphylococcaceae	Staphylococcus	Staphylococcus aureus	Staphylococcus aureus subsp. aureus MN8	2
6896764	Firmicutes	Bacilli	Bacillales	Staphylococcaceae	Staphylococcus	Staphylococcus aureus	Staphylococcus aureus subsp. aureus MN8
4235447	Firmicutes	Bacilli	Bacillales	Staphylococcaceae	Staphylococcus	Staphylococcus aureus	Staphylococcus aureus subsp. aureus MR1
6777848	Firmicutes	Bacilli	Bacillales	Staphylococcaceae	Staphylococcus	Staphylococcus aureus	Staphylococcus aureus subsp. aureus TCH130	2
6852367	Firmicutes	Bacilli	Bacillales	Staphylococcaceae	Staphylococcus	Staphylococcus aureus	Staphylococcus aureus subsp. aureus TCH130
6802021	Firmicutes	Bacilli	Bacillales	Staphylococcaceae	Staphylococcus	Staphylococcus aureus	Staphylococcus aureus subsp. aureus TCH60
6839605	Firmicutes	Bacilli	Bacillales	Staphylococcaceae	Staphylococcus	Staphylococcus aureus	Staphylococcus aureus subsp. aureus TCH70
1227467	Firmicutes	Bacilli	Bacillales	Staphylococcaceae	Staphylococcus	Staphylococcus aureus	Staphylococcus aureus subsp. aureus USA300_TCH1516
6785722	Firmicutes	Bacilli	Bacillales	Staphylococcaceae	Staphylococcus	Staphylococcus aureus	Staphylococcus aureus subsp. aureus USA300_TCH959	2
6849678	Firmicutes	Bacilli	Bacillales	Staphylococcaceae	Staphylococcus	Staphylococcus aureus	Staphylococcus aureus subsp. aureus USA300_TCH959
4762340	Firmicutes	Bacilli	Bacillales	Staphylococcaceae	Staphylococcus	Staphylococcus aureus	Staphylococcus aureus subsp. aureus WBG10049
4765690	Firmicutes	Bacilli	Bacillales	Staphylococcaceae	Staphylococcus	Staphylococcus aureus	Staphylococcus aureus subsp. aureus WW2703/97
3518768	Firmicutes	Bacilli	Bacillales	Staphylococcaceae	Staphylococcus	Staphylococcus capitis	Staphylococcus capitis SK14
6780929	Firmicutes	Bacilli	Bacillales	Staphylococcaceae	Staphylococcus	Staphylococcus caprae	Staphylococcus caprae M23864:W1	2
6844538	Firmicutes	Bacilli	Bacillales	Staphylococcaceae	Staphylococcus	Staphylococcus caprae	Staphylococcus caprae M23864:W1
1089676	Firmicutes	Bacilli	Bacillales	Staphylococcaceae	Staphylococcus	Staphylococcus carnosus	Staphylococcus carnosus subsp. carnosus TM300
6783373	Firmicutes	Bacilli	Bacillales	Staphylococcaceae	Staphylococcus	Staphylococcus epidermidis	Staphylococcus epidermidis BCM-HMP0060	2
6842211	Firmicutes	Bacilli	Bacillales	Staphylococcaceae	Staphylococcus	Staphylococcus epidermidis	Staphylococcus epidermidis BCM-HMP0060
4834925	Firmicutes	Bacilli	Bacillales	Staphylococcaceae	Staphylococcus	Staphylococcus epidermidis	Staphylococcus epidermidis M23864:W2(grey)
291038	Firmicutes	Bacilli	Bacillales	Staphylococcaceae	Staphylococcus	Staphylococcus epidermidis	Staphylococcus epidermidis RP62A
4318533	Firmicutes	Bacilli	Bacillales	Staphylococcaceae	Staphylococcus	Staphylococcus epidermidis	Staphylococcus epidermidis SK135
6778532	Firmicutes	Bacilli	Bacillales	Staphylococcaceae	Staphylococcus	Staphylococcus epidermidis	Staphylococcus epidermidis W23144	2
6847327	Firmicutes	Bacilli	Bacillales	Staphylococcaceae	Staphylococcus	Staphylococcus epidermidis	Staphylococcus epidermidis W23144
1621600	Firmicutes	Bacilli	Bacillales	Staphylococcaceae	Staphylococcus	Staphylococcus haemolyticus	Staphylococcus haemolyticus JCSC1435
3665727	Firmicutes	Bacilli	Bacillales	Staphylococcaceae	Staphylococcus	Staphylococcus hominis	Staphylococcus hominis SK119
5776240	Firmicutes	Bacilli	Bacillales	Staphylococcaceae	Staphylococcus	Staphylococcus lugdunensis	Staphylococcus lugdunensis HKU09-01
1430744	Firmicutes	Bacilli	Bacillales	Staphylococcaceae	Staphylococcus	Staphylococcus saprophyticus	Staphylococcus saprophyticus subsp. saprophyticus ATCC 15305
3919348	Firmicutes	Bacilli	Bacillales	Staphylococcaceae	Staphylococcus	Staphylococcus warneri	Staphylococcus warneri L37603
1470634	Firmicutes	Bacilli	Bacillales	Unassigned	Exiguobacterium	Exiguobacterium sibiricum	Exiguobacterium sibiricum 255-15
407956	Firmicutes	Bacilli	Bacillales	Unassigned	Exiguobacterium	Exiguobacterium sp. AT1b	Exiguobacterium sp. AT1b
2012059	Firmicutes	Bacilli	Lactobacillales	Enterococcaceae	Enterococcus	Enterococcus casseliflavus	Enterococcus casseliflavus EC10
4711171	Firmicutes	Bacilli	Lactobacillales	Enterococcaceae	Enterococcus	Enterococcus faecalis	Enterococcus faecalis ARO1/DG
3571262	Firmicutes	Bacilli	Lactobacillales	Enterococcaceae	Enterococcus	Enterococcus faecalis	Enterococcus faecalis ATCC 29200	2
3571585	Firmicutes	Bacilli	Lactobacillales	Enterococcaceae	Enterococcus	Enterococcus faecalis	Enterococcus faecalis ATCC 29200
3617754	Firmicutes	Bacilli	Lactobacillales	Enterococcaceae	Enterococcus	Enterococcus faecalis	Enterococcus faecalis EnGen0297	2
3618019	Firmicutes	Bacilli	Lactobacillales	Enterococcaceae	Enterococcus	Enterococcus faecalis	Enterococcus faecalis EnGen0297
4468007	Firmicutes	Bacilli	Lactobacillales	Enterococcaceae	Enterococcus	Enterococcus faecalis	Enterococcus faecalis PC1.1
4792736	Firmicutes	Bacilli	Lactobacillales	Enterococcaceae	Enterococcus	Enterococcus faecalis	Enterococcus faecalis R712
4789962	Firmicutes	Bacilli	Lactobacillales	Enterococcaceae	Enterococcus	Enterococcus faecalis	Enterococcus faecalis S613
6951238	Firmicutes	Bacilli	Lactobacillales	Enterococcaceae	Enterococcus	Enterococcus faecalis	Enterococcus faecalis TX0109	2
6952718	Firmicutes	Bacilli	Lactobacillales	Enterococcaceae	Enterococcus	Enterococcus faecalis	Enterococcus faecalis TX0109
6965596	Firmicutes	Bacilli	Lactobacillales	Enterococcaceae	Enterococcus	Enterococcus faecalis	Enterococcus faecalis TX0411	2
6965625	Firmicutes	Bacilli	Lactobacillales	Enterococcaceae	Enterococcus	Enterococcus faecalis	Enterococcus faecalis TX0411
6959652	Firmicutes	Bacilli	Lactobacillales	Enterococcaceae	Enterococcus	Enterococcus faecalis	Enterococcus faecalis TX0855	2
6960295	Firmicutes	Bacilli	Lactobacillales	Enterococcaceae	Enterococcus	Enterococcus faecalis	Enterococcus faecalis TX0855
6954460	Firmicutes	Bacilli	Lactobacillales	Enterococcaceae	Enterococcus	Enterococcus faecalis	Enterococcus faecalis TX0860	2
6955990	Firmicutes	Bacilli	Lactobacillales	Enterococcaceae	Enterococcus	Enterococcus faecalis	Enterococcus faecalis TX0860
6809034	Firmicutes	Bacilli	Lactobacillales	Enterococcaceae	Enterococcus	Enterococcus faecalis	Enterococcus faecalis TX1322	2
6809115	Firmicutes	Bacilli	Lactobacillales	Enterococcaceae	Enterococcus	Enterococcus faecalis	Enterococcus faecalis TX1322
6959562	Firmicutes	Bacilli	Lactobacillales	Enterococcaceae	Enterococcus	Enterococcus faecalis	Enterococcus faecalis TX2134
6950033	Firmicutes	Bacilli	Lactobacillales	Enterococcaceae	Enterococcus	Enterococcus faecalis	Enterococcus faecalis TX4248	2
6950113	Firmicutes	Bacilli	Lactobacillales	Enterococcaceae	Enterococcus	Enterococcus faecalis	Enterococcus faecalis TX4248
5226558	Firmicutes	Bacilli	Lactobacillales	Enterococcaceae	Enterococcus	Enterococcus faecalis	Enterococcus faecalis V583	2
5228928	Firmicutes	Bacilli	Lactobacillales	Enterococcaceae	Enterococcus	Enterococcus faecalis	Enterococcus faecalis V583
4237389	Firmicutes	Bacilli	Lactobacillales	Enterococcaceae	Enterococcus	Enterococcus faecium	Enterococcus faecium D344SRF	2
4238820	Firmicutes	Bacilli	Lactobacillales	Enterococcaceae	Enterococcus	Enterococcus faecium	Enterococcus faecium D344SRF
2196870	Firmicutes	Bacilli	Lactobacillales	Enterococcaceae	Enterococcus	Enterococcus faecium	Enterococcus faecium DO
4187698	Firmicutes	Bacilli	Lactobacillales	Enterococcaceae	Enterococcus	Enterococcus faecium	Enterococcus faecium E1039
4153847	Firmicutes	Bacilli	Lactobacillales	Enterococcaceae	Enterococcus	Enterococcus faecium	Enterococcus faecium E1071	2
4155493	Firmicutes	Bacilli	Lactobacillales	Enterococcaceae	Enterococcus	Enterococcus faecium	Enterococcus faecium E1071
4155949	Firmicutes	Bacilli	Lactobacillales	Enterococcaceae	Enterococcus	Enterococcus faecium	Enterococcus faecium E1162
4159208	Firmicutes	Bacilli	Lactobacillales	Enterococcaceae	Enterococcus	Enterococcus faecium	Enterococcus faecium E1636
4161657	Firmicutes	Bacilli	Lactobacillales	Enterococcaceae	Enterococcus	Enterococcus faecium	Enterococcus faecium E1679	2
4162174	Firmicutes	Bacilli	Lactobacillales	Enterococcaceae	Enterococcus	Enterococcus faecium	Enterococcus faecium E1679
4152707	Firmicutes	Bacilli	Lactobacillales	Enterococcaceae	Enterococcus	Enterococcus faecium	Enterococcus faecium E980
4477909	Firmicutes	Bacilli	Lactobacillales	Enterococcaceae	Enterococcus	Enterococcus faecium	Enterococcus faecium PC4.1
3575511	Firmicutes	Bacilli	Lactobacillales	Enterococcaceae	Enterococcus	Enterococcus faecium	Enterococcus faecium TX1330
4166057	Firmicutes	Bacilli	Lactobacillales	Enterococcaceae	Enterococcus	Enterococcus faecium	Enterococcus faecium U0317	2
4167106	Firmicutes	Bacilli	Lactobacillales	Enterococcaceae	Enterococcus	Enterococcus faecium	Enterococcus faecium U0317
2010873	Firmicutes	Bacilli	Lactobacillales	Enterococcaceae	Enterococcus	Enterococcus gallinarum	Enterococcus gallinarum EG2
6821739	Firmicutes	Bacilli	Lactobacillales	Lactobacillaceae	Lactobacillus	Lactobacillus acidophilus	Lactobacillus acidophilus ATCC 4796	2
6821952	Firmicutes	Bacilli	Lactobacillales	Lactobacillaceae	Lactobacillus	Lactobacillus acidophilus	Lactobacillus acidophilus ATCC 4796
3659004	Firmicutes	Bacilli	Lactobacillales	Lactobacillaceae	Lactobacillus	Lactobacillus antri	Lactobacillus antri DSM 16041	2
3659680	Firmicutes	Bacilli	Lactobacillales	Lactobacillaceae	Lactobacillus	Lactobacillus antri	Lactobacillus antri DSM 16041
6813499	Firmicutes	Bacilli	Lactobacillales	Lactobacillaceae	Lactobacillus	Lactobacillus brevis	Lactobacillus brevis subsp. gravesensis ATCC 27305
3540922	Firmicutes	Bacilli	Lactobacillales	Lactobacillaceae	Lactobacillus	Lactobacillus buchneri	Lactobacillus buchneri ATCC 11577
2133907	Firmicutes	Bacilli	Lactobacillales	Lactobacillaceae	Lactobacillus	Lactobacillus coleohominis	Lactobacillus coleohominis 101-4-CHN
6858035	Firmicutes	Bacilli	Lactobacillales	Lactobacillaceae	Lactobacillus	Lactobacillus crispatus	Lactobacillus crispatus 125-2-CHN
4396401	Firmicutes	Bacilli	Lactobacillales	Lactobacillaceae	Lactobacillus	Lactobacillus crispatus	Lactobacillus crispatus 214-1
6824213	Firmicutes	Bacilli	Lactobacillales	Lactobacillaceae	Lactobacillus	Lactobacillus crispatus	Lactobacillus crispatus JV-V01
6860796	Firmicutes	Bacilli	Lactobacillales	Lactobacillaceae	Lactobacillus	Lactobacillus crispatus	Lactobacillus crispatus MV-1A-US
5557335	Firmicutes	Bacilli	Lactobacillales	Lactobacillaceae	Lactobacillus	Lactobacillus crispatus	Lactobacillus crispatus ST1
2190631	Firmicutes	Bacilli	Lactobacillales	Lactobacillaceae	Lactobacillus	Lactobacillus fermentum	Lactobacillus fermentum 28-3-CHN
6815115	Firmicutes	Bacilli	Lactobacillales	Lactobacillaceae	Lactobacillus	Lactobacillus fermentum	Lactobacillus fermentum ATCC 14931
6713746	Firmicutes	Bacilli	Lactobacillales	Lactobacillaceae	Lactobacillus	Lactobacillus fermentum	Lactobacillus fermentum CECT 5716
412352	Firmicutes	Bacilli	Lactobacillales	Lactobacillaceae	Lactobacillus	Lactobacillus fermentum	Lactobacillus fermentum IFO 3956
3905156	Firmicutes	Bacilli	Lactobacillales	Lactobacillaceae	Lactobacillus	Lactobacillus gasseri	Lactobacillus gasseri 202-4
4366596	Firmicutes	Bacilli	Lactobacillales	Lactobacillaceae	Lactobacillus	Lactobacillus gasseri	Lactobacillus gasseri 224-1
4128513	Firmicutes	Bacilli	Lactobacillales	Lactobacillaceae	Lactobacillus	Lactobacillus gasseri	Lactobacillus gasseri JV-V03	2
4128735	Firmicutes	Bacilli	Lactobacillales	Lactobacillaceae	Lactobacillus	Lactobacillus gasseri	Lactobacillus gasseri JV-V03
3218549	Firmicutes	Bacilli	Lactobacillales	Lactobacillaceae	Lactobacillus	Lactobacillus gasseri	Lactobacillus gasseri MV-22
3553844	Firmicutes	Bacilli	Lactobacillales	Lactobacillaceae	Lactobacillus	Lactobacillus hilgardii	Lactobacillus hilgardii DSM 20176 = ATCC 8290
6817280	Firmicutes	Bacilli	Lactobacillales	Lactobacillaceae	Lactobacillus	Lactobacillus johnsonii	Lactobacillus johnsonii ATCC 33200
6902591	Firmicutes	Bacilli	Lactobacillales	Lactobacillaceae	Lactobacillus	Lactobacillus plantarum	Lactobacillus plantarum subsp. plantarum ATCC 14917 = JCM 1149 = CGMCC 1.2437
1785424	Firmicutes	Bacilli	Lactobacillales	Lactobacillaceae	Lactobacillus	Lactobacillus plantarum	Lactobacillus plantarum WCFS1
2459880	Firmicutes	Bacilli	Lactobacillales	Lactobacillaceae	Lactobacillus	Lactobacillus reuteri	Lactobacillus reuteri 100-23
415151	Firmicutes	Bacilli	Lactobacillales	Lactobacillaceae	Lactobacillus	Lactobacillus reuteri	Lactobacillus reuteri JCM 1112
6792208	Firmicutes	Bacilli	Lactobacillales	Lactobacillaceae	Lactobacillus	Lactobacillus reuteri	Lactobacillus reuteri MM2-3	2
6831509	Firmicutes	Bacilli	Lactobacillales	Lactobacillaceae	Lactobacillus	Lactobacillus reuteri	Lactobacillus reuteri MM2-3
6773924	Firmicutes	Bacilli	Lactobacillales	Lactobacillaceae	Lactobacillus	Lactobacillus reuteri	Lactobacillus reuteri MM4-1A	2
6855644	Firmicutes	Bacilli	Lactobacillales	Lactobacillaceae	Lactobacillus	Lactobacillus reuteri	Lactobacillus reuteri MM4-1A
3621989	Firmicutes	Bacilli	Lactobacillales	Lactobacillaceae	Lactobacillus	Lactobacillus rhamnosus	Lactobacillus rhamnosus LMS2-1
3556212	Firmicutes	Bacilli	Lactobacillales	Lactobacillaceae	Lactobacillus	Lactobacillus ruminis	Lactobacillus ruminis ATCC 25644
4595912	Firmicutes	Bacilli	Lactobacillales	Lactobacillaceae	Lactobacillus	Lactobacillus salivarius	Lactobacillus salivarius ACS-116-V-Col5a
6716564	Firmicutes	Bacilli	Lactobacillales	Lactobacillaceae	Lactobacillus	Lactobacillus salivarius	Lactobacillus salivarius CECT 5713
6825425	Firmicutes	Bacilli	Lactobacillales	Lactobacillaceae	Lactobacillus	Lactobacillus salivarius	Lactobacillus salivarius DSM 20555 = ATCC 11741	2
6826318	Firmicutes	Bacilli	Lactobacillales	Lactobacillaceae	Lactobacillus	Lactobacillus salivarius	Lactobacillus salivarius DSM 20555 = ATCC 11741
3558108	Firmicutes	Bacilli	Lactobacillales	Lactobacillaceae	Lactobacillus	Lactobacillus ultunensis	Lactobacillus ultunensis DSM 16047
3560587	Firmicutes	Bacilli	Lactobacillales	Lactobacillaceae	Lactobacillus	Lactobacillus vaginalis	Lactobacillus vaginalis DSM 5837 = ATCC 49540
6922131	Firmicutes	Bacilli	Lactobacillales	Streptococcaceae	Streptococcus	Streptococcus equinus	Streptococcus equinus ATCC 700338
6926613	Firmicutes	Bacilli	Lactobacillales	Streptococcaceae	Streptococcus	Streptococcus gallolyticus	Streptococcus gallolyticus subsp. gallolyticus TX20005
5616730	Firmicutes	Bacilli	Lactobacillales	Streptococcaceae	Streptococcus	Streptococcus gallolyticus	Streptococcus gallolyticus UCN34
3050110	Firmicutes	Bacilli	Lactobacillales	Streptococcaceae	Streptococcus	Streptococcus infantarius	Streptococcus infantarius subsp. infantarius ATCC BAA-102
640972	Firmicutes	Clostridia	Clostridiales	Clostridiaceae	Clostridium	Clostridium beijerinckii	Clostridium beijerinckii NCIMB 8052
1842365	Firmicutes	Clostridia	Clostridiales	Clostridiaceae	Clostridium	Clostridium botulinum	Clostridium botulinum A2 str. Kyoto
41360	Firmicutes	Clostridia	Clostridiales	Clostridiaceae	Clostridium	Clostridium botulinum	Clostridium botulinum B1 str. Okra	2
41424	Firmicutes	Clostridia	Clostridiales	Clostridiaceae	Clostridium	Clostridium botulinum	Clostridium botulinum B1 str. Okra
56085	Firmicutes	Clostridia	Clostridiales	Clostridiaceae	Clostridium	Clostridium botulinum	Clostridium botulinum F str. Langeland	2
56151	Firmicutes	Clostridia	Clostridiales	Clostridiaceae	Clostridium	Clostridium botulinum	Clostridium botulinum F str. Langeland
2889780	Firmicutes	Clostridia	Clostridiales	Clostridiaceae	Clostridium	Clostridium botulinum	Clostridium botulinum NCTC 2916	2
2890640	Firmicutes	Clostridia	Clostridiales	Clostridiaceae	Clostridium	Clostridium botulinum	Clostridium botulinum NCTC 2916
3885664	Firmicutes	Clostridia	Clostridiales	Clostridiaceae	Clostridium	Clostridium butyricum	Clostridium butyricum E4 str. BoNT E BL5262
43528	Firmicutes	Clostridia	Clostridiales	Clostridiaceae	Clostridium	Clostridium perfringens	Clostridium perfringens ATCC 13124
2902514	Firmicutes	Clostridia	Clostridiales	Clostridiaceae	Clostridium	Clostridium perfringens	Clostridium perfringens B str. ATCC 3626	2
2903741	Firmicutes	Clostridia	Clostridiales	Clostridiaceae	Clostridium	Clostridium perfringens	Clostridium perfringens B str. ATCC 3626
2900376	Firmicutes	Clostridia	Clostridiales	Clostridiaceae	Clostridium	Clostridium perfringens	Clostridium perfringens C str. JGS1495	2
2900467	Firmicutes	Clostridia	Clostridiales	Clostridiaceae	Clostridium	Clostridium perfringens	Clostridium perfringens C str. JGS1495
2910310	Firmicutes	Clostridia	Clostridiales	Clostridiaceae	Clostridium	Clostridium perfringens	Clostridium perfringens CPE str. F4969
3103143	Firmicutes	Clostridia	Clostridiales	Clostridiaceae	Clostridium	Clostridium perfringens	Clostridium perfringens D str. JGS1721
2905106	Firmicutes	Clostridia	Clostridiales	Clostridiaceae	Clostridium	Clostridium perfringens	Clostridium perfringens E str. JGS1987
1042142	Firmicutes	Clostridia	Clostridiales	Clostridiaceae	Clostridium	Clostridium perfringens	Clostridium perfringens str. 13
2057836	Firmicutes	Clostridia	Clostridiales	Clostridiaceae	Clostridium	Clostridium sp. 7_2_43FAA	Clostridium sp. 7_2_43FAA
2700238	Firmicutes	Clostridia	Clostridiales	Clostridiaceae	Clostridium	Clostridium sp. L2-50	Clostridium sp. L2-50
4778115	Firmicutes	Clostridia	Clostridiales	Clostridiaceae	Clostridium	Clostridium sp. M62/1	Clostridium sp. M62/1
2960180	Firmicutes	Clostridia	Clostridiales	Clostridiaceae	Clostridium	Clostridium sp. SS2/1	Clostridium sp. SS2/1
3070726	Firmicutes	Clostridia	Clostridiales	Clostridiaceae	Clostridium	Clostridium sporogenes	Clostridium sporogenes ATCC 15579
3605923	Firmicutes	Clostridia	Clostridiales	Clostridiaceae	Hungatella	Hungatella hathewayi	Hungatella hathewayi DSM 13479
3026832	Firmicutes	Clostridia	Clostridiales	Eubacteriaceae	Anaerofustis	Anaerofustis stercorihominis	Anaerofustis stercorihominis DSM 17244
387277	Firmicutes	Clostridia	Clostridiales	Eubacteriaceae	Eubacterium	[Eubacterium] eligens	[Eubacterium] eligens ATCC 27750	2
388848	Firmicutes	Clostridia	Clostridiales	Eubacteriaceae	Eubacterium	[Eubacterium] eligens	[Eubacterium] eligens ATCC 27750
3448297	Firmicutes	Clostridia	Clostridiales	Eubacteriaceae	Eubacterium	[Eubacterium] hallii	[Eubacterium] hallii DSM 3353	2
3449726	Firmicutes	Clostridia	Clostridiales	Eubacteriaceae	Eubacterium	[Eubacterium] hallii	[Eubacterium] hallii DSM 3353
2563735	Firmicutes	Clostridia	Clostridiales	Eubacteriaceae	Eubacterium	Eubacterium ventriosum	Eubacterium ventriosum ATCC 27560	2
2564173	Firmicutes	Clostridia	Clostridiales	Eubacteriaceae	Eubacterium	Eubacterium ventriosum	Eubacterium ventriosum ATCC 27560
2731360	Firmicutes	Clostridia	Clostridiales	Lachnospiraceae	Anaerostipes	Anaerostipes caccae	Anaerostipes caccae DSM 14662
3320726	Firmicutes	Clostridia	Clostridiales	Lachnospiraceae	Blautia	Blautia hansenii	Blautia hansenii DSM 20583
2570255	Firmicutes	Clostridia	Clostridiales	Lachnospiraceae	Blautia	Blautia obeum	Blautia obeum ATCC 29174	2
2573198	Firmicutes	Clostridia	Clostridiales	Lachnospiraceae	Blautia	Blautia obeum	Blautia obeum ATCC 29174
2685145	Firmicutes	Clostridia	Clostridiales	Lachnospiraceae	Blautia	[Ruminococcus] gnavus	Ruminococcus gnavus ATCC 29149	2
2685410	Firmicutes	Clostridia	Clostridiales	Lachnospiraceae	Blautia	[Ruminococcus] gnavus	Ruminococcus gnavus ATCC 29149
3227946	Firmicutes	Clostridia	Clostridiales	Lachnospiraceae	Butyrivibrio	Butyrivibrio crossotus	Butyrivibrio crossotus DSM 2876	2
3229245	Firmicutes	Clostridia	Clostridiales	Lachnospiraceae	Butyrivibrio	Butyrivibrio crossotus	Butyrivibrio crossotus DSM 2876
4520848	Firmicutes	Clostridia	Clostridiales	Lachnospiraceae	Cellulosilyticum	Cellulosilyticum lentocellum	Clostridium lentocellum DSM 5427
3207295	Firmicutes	Clostridia	Clostridiales	Lachnospiraceae	Coprococcus	Coprococcus comes	Coprococcus comes ATCC 27758
2929266	Firmicutes	Clostridia	Clostridiales	Lachnospiraceae	Coprococcus	Coprococcus eutactus	Coprococcus eutactus ATCC 27759
2632276	Firmicutes	Clostridia	Clostridiales	Lachnospiraceae	Dorea	Dorea longicatena	Dorea longicatena DSM 13814
3398632	Firmicutes	Clostridia	Clostridiales	Lachnospiraceae	Lachnoclostridium	[Clostridium] asparagiforme	[Clostridium asparagiforme] DSM 15981
2787761	Firmicutes	Clostridia	Clostridiales	Lachnospiraceae	Lachnoclostridium	[Clostridium] bolteae	[Clostridium] bolteae ATCC BAA-613	2
2788629	Firmicutes	Clostridia	Clostridiales	Lachnospiraceae	Lachnoclostridium	[Clostridium] bolteae	[Clostridium] bolteae ATCC BAA-613
5324149	Firmicutes	Clostridia	Clostridiales	Lachnospiraceae	Lachnoclostridium	[Clostridium] saccharolyticum	[Clostridium] saccharolyticum WM1
3408525	Firmicutes	Clostridia	Clostridiales	Lachnospiraceae	Marvinbryantia	Marvinbryantia formatexigens	Marvinbryantia formatexigens DSM 14469	2
3409228	Firmicutes	Clostridia	Clostridiales	Lachnospiraceae	Marvinbryantia	Marvinbryantia formatexigens	Marvinbryantia formatexigens DSM 14469
4741660	Firmicutes	Clostridia	Clostridiales	Lachnospiraceae	Oribacterium	Oribacterium sp. oral taxon 078	Oribacterium sp. oral taxon 078 str. F0262
3292125	Firmicutes	Clostridia	Clostridiales	Lachnospiraceae	Roseburia	Roseburia intestinalis	Roseburia intestinalis L1-82
3521980	Firmicutes	Clostridia	Clostridiales	Lachnospiraceae	Roseburia	Roseburia inulinivorans	Roseburia inulinivorans DSM 16841	3
3524397	Firmicutes	Clostridia	Clostridiales	Lachnospiraceae	Roseburia	Roseburia inulinivorans	Roseburia inulinivorans DSM 16841
3525617	Firmicutes	Clostridia	Clostridiales	Lachnospiraceae	Roseburia	Roseburia inulinivorans	Roseburia inulinivorans DSM 16841
3230902	Firmicutes	Clostridia	Clostridiales	Lachnospiraceae	Tyzzerella	Tyzzerella nexilis	Tyzzerella nexilis DSM 1787	2
3232943	Firmicutes	Clostridia	Clostridiales	Lachnospiraceae	Tyzzerella	Tyzzerella nexilis	Tyzzerella nexilis DSM 1787
385871	Firmicutes	Clostridia	Clostridiales	Lachnospiraceae	Unassigned	[Eubacterium] rectale	[Eubacterium rectale] ATCC 33656
1745014	Firmicutes	Clostridia	Clostridiales	Peptococcaceae	Desulfitobacterium	Desulfitobacterium hafniense	Desulfitobacterium hafniense Y51
2930558	Firmicutes	Clostridia	Clostridiales	Peptostreptococcaceae	Intestinibacter	Intestinibacter bartlettii	Intestinibacter bartlettii DSM 16795
3234091	Firmicutes	Clostridia	Clostridiales	Peptostreptococcaceae	Peptoclostridium	[Clostridium] hiranonis	[Clostridium] hiranonis DSM 13275
6621886	Firmicutes	Clostridia	Clostridiales	Peptostreptococcaceae	Peptoclostridium	Peptoclostridium difficile	Peptoclostridium difficile ATCC 43255
6689029	Firmicutes	Clostridia	Clostridiales	Peptostreptococcaceae	Peptoclostridium	Peptoclostridium difficile	Peptoclostridium difficile BI1
6693134	Firmicutes	Clostridia	Clostridiales	Peptostreptococcaceae	Peptoclostridium	Peptoclostridium difficile	Peptoclostridium difficile BI9
6636750	Firmicutes	Clostridia	Clostridiales	Peptostreptococcaceae	Peptoclostridium	Peptoclostridium difficile	Peptoclostridium difficile CD196
6677803	Firmicutes	Clostridia	Clostridiales	Peptostreptococcaceae	Peptoclostridium	Peptoclostridium difficile	Peptoclostridium difficile CF5
6681531	Firmicutes	Clostridia	Clostridiales	Peptostreptococcaceae	Peptoclostridium	Peptoclostridium difficile	Peptoclostridium difficile M120
6685172	Firmicutes	Clostridia	Clostridiales	Peptostreptococcaceae	Peptoclostridium	Peptoclostridium difficile	Peptoclostridium difficile M68
4126063	Firmicutes	Clostridia	Clostridiales	Peptostreptococcaceae	Peptoclostridium	Peptoclostridium difficile	Peptoclostridium difficile NAP07
4916443	Firmicutes	Clostridia	Clostridiales	Peptostreptococcaceae	Peptoclostridium	Peptoclostridium difficile	Peptoclostridium difficile NAP08
2985796	Firmicutes	Clostridia	Clostridiales	Peptostreptococcaceae	Peptoclostridium	Peptoclostridium difficile	Peptoclostridium difficile QCD-63q42
6640507	Firmicutes	Clostridia	Clostridiales	Peptostreptococcaceae	Peptoclostridium	Peptoclostridium difficile	Peptoclostridium difficile R20291
2964574	Firmicutes	Clostridia	Clostridiales	Ruminococcaceae	Anaerotruncus	Anaerotruncus colihominis	Anaerotruncus colihominis DSM 17241
3890507	Firmicutes	Clostridia	Clostridiales	Ruminococcaceae	Faecalibacterium	Faecalibacterium prausnitzii	Faecalibacterium prausnitzii A2-165
2781181	Firmicutes	Clostridia	Clostridiales	Ruminococcaceae	Ruminiclostridium	[Eubacterium] siraeum	[Eubacterium] siraeum DSM 15702
3107495	Firmicutes	Clostridia	Clostridiales	Ruminococcaceae	Ruminococcus	Ruminococcus lactaris	Ruminococcus lactaris ATCC 29176
3205724	Firmicutes	Clostridia	Clostridiales	Unassigned	Unassigned	[Bacteroides] pectinophilus	[Bacteroides] pectinophilus ATCC 43243	2
3206331	Firmicutes	Clostridia	Clostridiales	Unassigned	Unassigned	[Bacteroides] pectinophilus	[Bacteroides] pectinophilus ATCC 43243
1920551	Firmicutes	Clostridia	Clostridiales	Unassigned	Unassigned	Clostridiales bacterium 1_7_47FAA	Clostridiales bacterium 1_7_47FAA
3403912	Firmicutes	Erysipelotrichia	Erysipelotrichales	Erysipelotrichaceae	Catenibacterium	Catenibacterium mitsuokai	Catenibacterium mitsuokai DSM 15897
2072344	Firmicutes	Erysipelotrichia	Erysipelotrichales	Erysipelotrichaceae	Coprobacillus	Coprobacillus sp. D7	Coprobacillus sp. D7
2950492	Firmicutes	Erysipelotrichia	Erysipelotrichales	Erysipelotrichaceae	Erysipelatoclostridium	Erysipelatoclostridium ramosum	Erysipelatoclostridium ramosum DSM 1402
4482795	Firmicutes	Erysipelotrichia	Erysipelotrichales	Erysipelotrichaceae	Turicibacter	Turicibacter sanguinis	Turicibacter sanguinis PC909
4819992	Firmicutes	Erysipelotrichia	Erysipelotrichales	Erysipelotrichaceae	Unassigned	Erysipelotrichaceae bacterium 5_2_54FAA	Erysipelotrichaceae bacterium 5_2_54FAA
3319355	Firmicutes	Erysipelotrichia	Erysipelotrichales	Erysipelotrichaceae	Holdemanella	Holdemanella biformis	Holdemanella biformis DSM 3989
4591338	Firmicutes	Tissierellia	Tissierellales	Peptoniphilaceae	Peptoniphilus	Peptoniphilus sp. oral taxon 836	Peptoniphilus sp. oral taxon 836 str. F0141
2042043	Fusobacteria	Fusobacteriia	Fusobacteriales	Fusobacteriaceae	Fusobacterium	Fusobacterium mortiferum	Fusobacterium mortiferum ATCC 9817
4539895	Fusobacteria	Fusobacteriia	Fusobacteriales	Fusobacteriaceae	Fusobacterium	Fusobacterium nucleatum	Fusobacterium nucleatum subsp. nucleatum ATCC 23726
5144883	Fusobacteria	Fusobacteriia	Fusobacteriales	Fusobacteriaceae	Fusobacterium	Fusobacterium nucleatum	Fusobacterium nucleatum subsp. nucleatum ATCC 25586
3416395	Fusobacteria	Fusobacteriia	Fusobacteriales	Fusobacteriaceae	Fusobacterium	Fusobacterium ulcerans	Fusobacterium ulcerans ATCC 49185
2108126	Fusobacteria	Fusobacteriia	Fusobacteriales	Fusobacteriaceae	Fusobacterium	Fusobacterium varium	Fusobacterium varium ATCC 27725
2374019	Planctomycetes	Planctomycetia	Planctomycetales	Planctomycetaceae	Blastopirellula	Blastopirellula marina	Blastopirellula marina DSM 3645	2
2374128	Planctomycetes	Planctomycetia	Planctomycetales	Planctomycetaceae	Blastopirellula	Blastopirellula marina	Blastopirellula marina DSM 3645
2970927	Planctomycetes	Planctomycetia	Planctomycetales	Planctomycetaceae	Gemmata	Gemmata obscuriglobus	Gemmata obscuriglobus UQM 2246
2794789	Planctomycetes	Planctomycetia	Planctomycetales	Planctomycetaceae	Gimesia	Gimesia maris	Gimesia maris DSM 8797
5660610	Planctomycetes	Planctomycetia	Planctomycetales	Planctomycetaceae	Pirellula	Pirellula staleyi	Pirellula staleyi DSM 6068
5537738	Planctomycetes	Planctomycetia	Planctomycetales	Planctomycetaceae	Planctopirus	Planctopirus limnophila	Planctopirus limnophila DSM 3776
5215070	Planctomycetes	Planctomycetia	Planctomycetales	Planctomycetaceae	Rhodopirellula	Rhodopirellula baltica	Rhodopirellula baltica SH 1
1453077	Proteobacteria	Acidithiobacillia	Acidithiobacillales	Acidithiobacillaceae	Acidithiobacillus	Acidithiobacillus ferrooxidans	Acidithiobacillus ferrooxidans ATCC 23270
4884499	Proteobacteria	Gammaproteobacteria	Pseudomonadales	Moraxellaceae	Acinetobacter	Acinetobacter haemolyticus	Acinetobacter haemolyticus ATCC 19194
5457609	Proteobacteria	Gammaproteobacteria	Pseudomonadales	Moraxellaceae	Acinetobacter	Acinetobacter oleivorans	Acinetobacter oleivorans DR1
994907	Proteobacteria	Gammaproteobacteria	Pseudomonadales	Moraxellaceae	Acinetobacter	Acinetobacter sp. ADP1	Acinetobacter sp. ADP1
4854876	Proteobacteria	Gammaproteobacteria	Pseudomonadales	Moraxellaceae	Acinetobacter	Acinetobacter pittii	Acinetobacter sp. SH024
718912	Proteobacteria	Gammaproteobacteria	Aeromonadales	Aeromonadaceae	Aeromonas	Aeromonas hydrophila	Aeromonas hydrophila subsp. hydrophila ATCC 7966
1792261	Proteobacteria	Alphaproteobacteria	Rhizobiales	Rhizobiaceae	Agrobacterium	Agrobacterium fabrum	Agrobacterium fabrum str. C58
586129	Proteobacteria	Alphaproteobacteria	Rhizobiales	Xanthobacteraceae	Azorhizobium	Azorhizobium caulinodans	Azorhizobium caulinodans ORS 571
89286	Proteobacteria	Deltaproteobacteria	Bdellovibrionales	Bdellovibrionaceae	Bdellovibrio	Bdellovibrio bacteriovorus	Bdellovibrio bacteriovorus HD100
1171365	Proteobacteria	Alphaproteobacteria	Rhizobiales	Beijerinckiaceae	Beijerinckia	Beijerinckia indica	Beijerinckia indica subsp. indica ATCC 9039
1166780	Proteobacteria	Betaproteobacteria	Burkholderiales	Alcaligenaceae	Bordetella	Bordetella avium	Bordetella avium 197N
1017272	Proteobacteria	Betaproteobacteria	Burkholderiales	Alcaligenaceae	Bordetella	Bordetella bronchiseptica	Bordetella bronchiseptica RB50
1663981	Proteobacteria	Betaproteobacteria	Burkholderiales	Alcaligenaceae	Bordetella	Bordetella parapertussis	Bordetella parapertussis 12822
1665609	Proteobacteria	Betaproteobacteria	Burkholderiales	Alcaligenaceae	Bordetella	Bordetella pertussis	Bordetella pertussis Tohama I
526630	Proteobacteria	Betaproteobacteria	Burkholderiales	Burkholderiaceae	Burkholderia	Burkholderia cenocepacia	Burkholderia cenocepacia J2315
1595200	Proteobacteria	Betaproteobacteria	Burkholderiales	Burkholderiaceae	Burkholderia	Burkholderia lata	Burkholderia lata
776033	Proteobacteria	Betaproteobacteria	Burkholderiales	Burkholderiaceae	Burkholderia	Burkholderia vietnamiensis	Burkholderia vietnamiensis G4
2543800	Proteobacteria	Betaproteobacteria	Burkholderiales	Comamonadaceae	Comamonas	Comamonas testosteroni	Comamonas testosteroni KF-1
4545432	Proteobacteria	Betaproteobacteria	Burkholderiales	Comamonadaceae	Comamonas	Comamonas testosteroni	Comamonas testosteroni S44
1231759	Proteobacteria	Betaproteobacteria	Burkholderiales	Comamonadaceae	Delftia	Delftia acidovorans	Delftia acidovorans SPH-1
1765680	Proteobacteria	Deltaproteobacteria	Desulfobacterales	Desulfobulbaceae	Desulfotalea	Desulfotalea psychrophila	Desulfotalea psychrophila LSv54	2
1765681	Proteobacteria	Deltaproteobacteria	Desulfobacterales	Desulfobulbaceae	Desulfotalea	Desulfotalea psychrophila	Desulfotalea psychrophila LSv54
339991	Proteobacteria	Deltaproteobacteria	Desulfovibrionales	Desulfovibrionaceae	Desulfovibrio	Desulfovibrio salexigens	Desulfovibrio salexigens DSM 2638
271096	Proteobacteria	Gammaproteobacteria	Enterobacteriales	Enterobacteriaceae	Escherichia	Escherichia coli	Escherichia coli SE11
581531	Proteobacteria	Alphaproteobacteria	Rhodospirillales	Acetobacteraceae	Gluconacetobacter	Gluconacetobacter diazotrophicus	Gluconacetobacter diazotrophicus PA1 5
53750	Proteobacteria	Gammaproteobacteria	Chromatiales	Halothiobacillaceae	Halothiobacillus	Halothiobacillus neapolitanus	Halothiobacillus neapolitanus c2
5433858	Proteobacteria	Alphaproteobacteria	Rhizobiales	Hyphomicrobiaceae	Hyphomicrobium	Hyphomicrobium denitrificans	Hyphomicrobium denitrificans ATCC 51888
2559009	Proteobacteria	Alphaproteobacteria	Rhodobacterales	Rhodobacteraceae	Labrenzia	Labrenzia aggregata	Labrenzia aggregata IAM 12614
3958487	Proteobacteria	Gammaproteobacteria	Legionellales	Legionellaceae	Legionella	Legionella drancourtii	Legionella drancourtii LLAP12
5260873	Proteobacteria	Alphaproteobacteria	Rhizobiales	Phyllobacteriaceae	Mesorhizobium	Mesorhizobium loti	Mesorhizobium loti MAFF303099
359537	Proteobacteria	Alphaproteobacteria	Rhizobiales	Methylobacteriaceae	Methylobacterium	Methylobacterium extorquens	Methylobacterium extorquens AM1
491269	Proteobacteria	Alphaproteobacteria	Rhizobiales	Methylobacteriaceae	Methylobacterium	Methylobacterium extorquens	Methylobacterium extorquens CM4
234896	Proteobacteria	Alphaproteobacteria	Rhizobiales	Methylobacteriaceae	Methylobacterium	Methylobacterium extorquens	Methylobacterium extorquens DM4
2345884	Proteobacteria	Alphaproteobacteria	Rhizobiales	Bradyrhizobiaceae	Nitrobacter	Nitrobacter sp. Nb-311A	Nitrobacter sp. Nb-311A
956673	Proteobacteria	Alphaproteobacteria	Rhizobiales	Bradyrhizobiaceae	Nitrobacter	Nitrobacter winogradskyi	Nitrobacter winogradskyi Nb-255
1111909	Proteobacteria	Alphaproteobacteria	Rhizobiales	Bradyrhizobiaceae	Oligotropha	Oligotropha carboxidovorans	Oligotropha carboxidovorans OM5
2063244	Proteobacteria	Betaproteobacteria	Burkholderiales	Oxalobacteraceae	Oxalobacter	Oxalobacter formigenes	Oxalobacter formigenes HOxBLS
2065742	Proteobacteria	Betaproteobacteria	Burkholderiales	Oxalobacteraceae	Oxalobacter	Oxalobacter formigenes	Oxalobacter formigenes OXCC13
991767	Proteobacteria	Gammaproteobacteria	Enterobacteriales	Enterobacteriaceae	Pectobacterium	Pectobacterium atrosepticum	Pectobacterium atrosepticum SCRI1043
328852	Proteobacteria	Gammaproteobacteria	Enterobacteriales	Enterobacteriaceae	Pectobacterium	Pectobacterium carotovorum	Pectobacterium carotovorum subsp. carotovorum PC1
58862	Proteobacteria	Gammaproteobacteria	Enterobacteriales	Enterobacteriaceae	Pectobacterium	Pectobacterium wasabiae	Pectobacterium wasabiae WPP163
2402380	Proteobacteria	Gammaproteobacteria	Vibrionales	Vibrionaceae	Photobacterium	Photobacterium angustum	Photobacterium angustum S14	2
4610374	Proteobacteria	Gammaproteobacteria	Vibrionales	Vibrionaceae	Photobacterium	Photobacterium angustum	Photobacterium angustum S14
4258694	Proteobacteria	Gammaproteobacteria	Vibrionales	Vibrionaceae	Photobacterium	Photobacterium damselae	Photobacterium damselae subsp. damselae CIP 102761
1500922	Proteobacteria	Betaproteobacteria	Burkholderiales	Burkholderiaceae	Polynucleobacter	Polynucleobacter asymbioticus	Polynucleobacter asymbioticus QLW-P1DMWA-1
6808035	Proteobacteria	Gammaproteobacteria	Enterobacteriales	Enterobacteriaceae	Proteus	Proteus mirabilis	Proteus mirabilis ATCC 29906
3201066	Proteobacteria	Gammaproteobacteria	Enterobacteriales	Enterobacteriaceae	Proteus	Proteus penneri	Proteus penneri ATCC 35198
3263659	Proteobacteria	Gammaproteobacteria	Enterobacteriales	Enterobacteriaceae	Providencia	Providencia alcalifaciens	Providencia alcalifaciens DSM 30120
4733930	Proteobacteria	Gammaproteobacteria	Enterobacteriales	Enterobacteriaceae	Providencia	Providencia rettgeri	Providencia rettgeri DSM 1131
3258591	Proteobacteria	Gammaproteobacteria	Enterobacteriales	Enterobacteriaceae	Providencia	Providencia rustigianii	Providencia rustigianii DSM 4541
3047465	Proteobacteria	Gammaproteobacteria	Enterobacteriales	Enterobacteriaceae	Providencia	Providencia stuartii	Providencia stuartii ATCC 25827
1377899	Proteobacteria	Gammaproteobacteria	Pseudomonadales	Pseudomonadaceae	Pseudomonas	Pseudomonas entomophila	Pseudomonas entomophila L48
966930	Proteobacteria	Gammaproteobacteria	Pseudomonadales	Pseudomonadaceae	Pseudomonas	Pseudomonas protegens	Pseudomonas protegens Pf-5
1724338	Proteobacteria	Alphaproteobacteria	Rhizobiales	Rhizobiaceae	Rhizobium	Rhizobium leguminosarum	Rhizobium leguminosarum bv. viciae 3841
4337020	Proteobacteria	Alphaproteobacteria	Rhizobiales	Hyphomicrobiaceae	Rhodomicrobium	Rhodomicrobium vannielii	Rhodomicrobium vannielii ATCC 17100
1542203	Proteobacteria	Alphaproteobacteria	Rhizobiales	Bradyrhizobiaceae	Rhodopseudomonas	Rhodopseudomonas palustris	Rhodopseudomonas palustris BisA53
937088	Proteobacteria	Alphaproteobacteria	Rhizobiales	Bradyrhizobiaceae	Rhodopseudomonas	Rhodopseudomonas palustris	Rhodopseudomonas palustris BisB5
4345945	Proteobacteria	Alphaproteobacteria	Rhizobiales	Bradyrhizobiaceae	Rhodopseudomonas	Rhodopseudomonas palustris	Rhodopseudomonas palustris DX-1
1574881	Proteobacteria	Alphaproteobacteria	Rhizobiales	Bradyrhizobiaceae	Rhodopseudomonas	Rhodopseudomonas palustris	Rhodopseudomonas palustris HaA2
1139038	Proteobacteria	Alphaproteobacteria	Rhizobiales	Bradyrhizobiaceae	Rhodopseudomonas	Rhodopseudomonas palustris	Rhodopseudomonas palustris TIE-1
1625963	Proteobacteria	Alphaproteobacteria	Rickettsiales	Rickettsiaceae	Rickettsia	Rickettsia felis	Rickettsia felis URRWXCal2
1371783	Proteobacteria	Alphaproteobacteria	Rhodobacterales	Rhodobacteraceae	Roseobacter	Roseobacter denitrificans	Roseobacter denitrificans OCh 114
1217767	Proteobacteria	Gammaproteobacteria	Alteromonadales	Shewanellaceae	Shewanella	Shewanella halifaxensis	Shewanella halifaxensis HAW-EB4
1198394	Proteobacteria	Gammaproteobacteria	Alteromonadales	Shewanellaceae	Shewanella	Shewanella woodyi	Shewanella woodyi ATCC 51908
5475960	Proteobacteria	Alphaproteobacteria	Rhizobiales	Xanthobacteraceae	Starkeya	Starkeya novella	Starkeya novella DSM 506
5148363	Proteobacteria	Gammaproteobacteria	Xanthomonadales	Xanthomonadaceae	Stenotrophomonas	Stenotrophomonas maltophilia	Stenotrophomonas maltophilia K279a
2079221	Proteobacteria	Gammaproteobacteria	Xanthomonadales	Xanthomonadaceae	Stenotrophomonas	Stenotrophomonas sp. SKA14	Stenotrophomonas sp. SKA14
875649	Proteobacteria	Gammaproteobacteria	Vibrionales	Vibrionaceae	Vibrio	Vibrio campbellii	Vibrio campbellii ATCC BAA-1116
2612472	Proteobacteria	Gammaproteobacteria	Vibrionales	Vibrionaceae	Vibrio	Vibrio campbellii	Vibrio campbellii HY01
2549754	Proteobacteria	Gammaproteobacteria	Vibrionales	Vibrionaceae	Vibrio	Vibrio cholerae	Vibrio cholerae 1587
2605292	Proteobacteria	Gammaproteobacteria	Vibrionales	Vibrionaceae	Vibrio	Vibrio cholerae	Vibrio cholerae 623-39
2602911	Proteobacteria	Gammaproteobacteria	Vibrionales	Vibrionaceae	Vibrio	Vibrio cholerae	Vibrio cholerae B33
3996239	Proteobacteria	Gammaproteobacteria	Vibrionales	Vibrionaceae	Vibrio	Vibrio cholerae	Vibrio cholerae CIRS101
4094070	Proteobacteria	Gammaproteobacteria	Vibrionales	Vibrionaceae	Vibrio	Vibrio cholerae	Vibrio cholerae CT 5369-93
194595	Proteobacteria	Gammaproteobacteria	Vibrionales	Vibrionaceae	Vibrio	Vibrio cholerae	Vibrio cholerae MJ-1236
2550730	Proteobacteria	Gammaproteobacteria	Vibrionales	Vibrionaceae	Vibrio	Vibrio cholerae	Vibrio cholerae MZO-3
2597555	Proteobacteria	Gammaproteobacteria	Vibrionales	Vibrionaceae	Vibrio	Vibrio cholerae	Vibrio cholerae NCTC 8457
6626676	Proteobacteria	Gammaproteobacteria	Vibrionales	Vibrionaceae	Vibrio	Vibrio cholerae	Vibrio cholerae O395
5005195	Proteobacteria	Gammaproteobacteria	Vibrionales	Vibrionaceae	Vibrio	Vibrio cholerae	Vibrio cholerae RC385
1119591	Proteobacteria	Gammaproteobacteria	Vibrionales	Vibrionaceae	Aliivibrio	Aliivibrio fischeri	Vibrio fischeri MJ11
4223471	Proteobacteria	Gammaproteobacteria	Vibrionales	Vibrionaceae	Vibrio	Vibrio harveyi	Vibrio harveyi 1DA3
2807324	Proteobacteria	Gammaproteobacteria	Vibrionales	Vibrionaceae	Vibrio	Vibrio shilonii	Vibrio shilonii AK1
623475	Proteobacteria	Alphaproteobacteria	Rhizobiales	Xanthobacteraceae	Xanthobacter	Xanthobacter autotrophicus	Xanthobacter autotrophicus Py2
3379374	Proteobacteria	Gammaproteobacteria	Enterobacteriales	Enterobacteriaceae	Yersinia	Yersinia aldovae	Yersinia aldovae ATCC 35236
2275870	Proteobacteria	Gammaproteobacteria	Enterobacteriales	Enterobacteriaceae	Yersinia	Yersinia bercovieri	Yersinia bercovieri ATCC 43970
2289267	Proteobacteria	Gammaproteobacteria	Enterobacteriales	Enterobacteriaceae	Yersinia	Yersinia intermedia	Yersinia intermedia ATCC 29909
3375649	Proteobacteria	Gammaproteobacteria	Enterobacteriales	Enterobacteriaceae	Yersinia	Yersinia kristensenii	Yersinia kristensenii ATCC 33638
3386779	Proteobacteria	Gammaproteobacteria	Enterobacteriales	Enterobacteriaceae	Yersinia	Yersinia rohdei	Yersinia rohdei ATCC 43380
1851841	Spirochaetes	Spirochaetia	Brachyspirales	Brachyspiraceae	Brachyspira	Brachyspira hyodysenteriae	Brachyspira hyodysenteriae WA1
5534198	Spirochaetes	Spirochaetia	Brachyspirales	Brachyspiraceae	Brachyspira	Brachyspira murdochii	Brachyspira murdochii DSM 12563
5389280	Spirochaetes	Spirochaetia	Brachyspirales	Brachyspiraceae	Brachyspira	Brachyspira pilosicoli	Brachyspira pilosicoli 95/1000
5223949	Spirochaetes	Spirochaetia	Spirochaetales	Spirochaetaceae	Treponema	Treponema denticola	Treponema denticola ATCC 35405
4168287	Synergistetes	Synergistia	Synergistales	Synergistaceae	Dethiosulfovibrio	Dethiosulfovibrio peptidovorans	Dethiosulfovibrio peptidovorans DSM 11002
4361594	Synergistetes	Synergistia	Synergistales	Synergistaceae	Pyramidobacter	Pyramidobacter piscolens	Pyramidobacter piscolens W5455
3039536	Verrucomicrobia	Verrucomicrobiae	Verrucomicrobiales	Verrucomicrobiaceae	Verrucomicrobium	Verrucomicrobium spinosum	Verrucomicrobium spinosum DSM 4136 = JCM 18804

## Sheet: S3
Table S3. The information of individuals from the 11 populations.
Continent	Country		Total number of individuals in each country	Reads count				Gene count				The number of healthy individuals used in this study	Gender	Age	BMI	The number of individuals in control group	The number of individuals in disease group
																	Colorectal cancer (CRC)	Adenoma	Type 2 diabetes (T2D)	Atherosclerosis (AS)	Impaired glucose tolerance(IGT)
				Max	Min	Mean	SEM	Max	Min	Mean	SEM		(F/M)	(mean±SD)	(mean±SD)
Africa	HZ	HADZA	27	6571864	488411	2.23351e+06	67631.6	191887	18566	70679	1878.77	26	8/18	32.92±14.41	-	-	-	-	-	-	-
Asia	CN	China	143	23751475	1565921	9.26176e+06	22660	120306	20126	58774	122.15	63	21/42	34.54±11.30	22.89±3.33	71	-	-	71	-	-
	CN2	China	396	33038631	2347978	1.30986e+07	11260.5	285575	19055	144543	119.85	-	-	-	-	182	-	-	-	214	-
	JP	Japan	106	5306112	14441	857308	10899.8	172907	7873	58767	325.4	99	37/62	32.41±10.79	21.87±2.12	-	-	-	-	-	-
	KR	South Korea	35	14077469	5002941	8.20302e+06	52464.3	204181	31350	135495	1079.04	35	-	-	-	-	-	-	-	-	-
Europe	DK	Denmark	85	38660472	2612840	13138777	57144.9	304618	23185	156516	580.72	47	23/24	55.85±7.11	23.26±2.38	48	-	-	35	-	-
	SE	Sweden	145	16414490	351995	5.14894e+06	18020	21311	274239	124577	320.48	35	35/0	70.38±0.72	24.49±2.73	36	-	-	53	-	49
	AT	Austria	156	25489305	1963214	11396749	19261.2	294519	33129	161560	353.18	40	19/11	66.38±7.30	25.52±3.14	41	46	44	-	-	-
	FR	France	156	27325337	2520	11856855	38769.5	295431	260	156088	418.84	49	26/23	59.94±11.01	24.22±2.28	55	53	42	-	-	-
Oceania	AU	Austrilia	25	24160824	7020832	15461642	189977	277780	73750	176530	2121.94	25	-	-	-	-	-	-	-	-	-
N-America	US	America	300	51336911	5160272	28989937	68336.6	240046	16569	121645	348.7	148	66/82	-	24±4	-	-	-	-	-	-
S-America	PE	Peru	36	16909636	633320	8.07408e+06	142454	46901	205540	108532	972.48	14	10/4	29.14±11.91	23.23±3.40	-	-	-	-	-	-
Total			1610	-	-	-	-	-	-	-	-	581	245/266	-	-	433	99	86	159	214	49

## Sheet: S4
Table S4. Cumulative relative abundance of reclassified BSHs in 11 poplations.
ID	Type	Genus	HZ	CN	JP	KR	DK	SE	AT	FR	AU	US	PE
3621989	Type0	Lactobacillus	0	0	0	3.05714e-08	0	0	0	2.76e-08	8.06e-07	0	0
6825425	Type0	Lactobacillus	0	1.08468e-06	0	0	0	0	3.125e-08	0	0	0	0
6952718	Type0	Enterococcus	0	0	7.94898e-08	0	0	0	1.365e-07	6.888e-07	0	0	0
6955990	Type0	Enterococcus	0	0	0	0	0	0	0	5.71e-07	0	0	0
2057836	Type0	Clostridium	0	0	0	0	0	0	0	2.12e-08	0	0	2.59167e-07
2930558	Type0	Intestinibacter	0	0	1.26939e-07	1.10686e-06	0	2.76571e-07	5.9525e-07	2.37e-07	2.364e-07	2.82432e-08	0
3885664	Type0	Clostridium	0	3.88065e-07	2.14184e-07	1.07371e-06	0	0	7.6525e-07	2.394e-07	2.328e-07	4.59459e-08	0
2563735	Type1	Eubacterium	1.3484e-06	1.07424e-05	2.84204e-06	7.75314e-06	1.20498e-05	1.60057e-05	6.58225e-06	1.0031e-05	3.6732e-06	5.25534e-06	1.48083e-06
2564173	Type1	Eubacterium	7.8e-08	5.37581e-07	1.57143e-08	7.08286e-07	1.19478e-06	4.85857e-06	5.3525e-07	1.772e-07	3.568e-07	1.36642e-06	0
2570255	Type1	Blautia	1.0934e-05	1.11039e-05	1.72385e-05	2.801e-05	2.24252e-05	3.20669e-05	2.58788e-05	2.14322e-05	8.1344e-06	8.84345e-06	3.46433e-05
2632276	Type1	Dorea	1.776e-06	1.04853e-05	3.26255e-06	2.45114e-06	6.18196e-06	4.18571e-07	1.38025e-06	1.1584e-06	6.672e-07	2.81223e-06	1.27333e-06
2685145	Type1	Blautia	2.788e-07	4.32226e-06	1.82541e-06	1.51286e-06	1.31913e-06	4.17771e-06	2.979e-06	2.222e-06	4.52e-07	1.07324e-06	3.64833e-06
2700238	Type1	Clostridium	6.5012e-06	7.15387e-06	3.15071e-06	6.08629e-06	7.98283e-06	1.76163e-05	1.34975e-05	8.247e-06	3.632e-06	4.32628e-06	6.9775e-06
2781181	Type1	Ruminiclostridium	2.2876e-06	3.39726e-06	1.64286e-06	8.38743e-06	1.00472e-05	1.90217e-05	7.36275e-06	8.0148e-06	1.17512e-05	8.22851e-06	1.41583e-06
2787761	Type1	Lachnoclostridium	1.1156e-06	6.79032e-08	1.80296e-06	4.44286e-07	2.21e-06	7.14657e-06	3.03425e-06	1.4944e-06	1.4e-06	2.025e-07	3.15583e-06
2929266	Type1	Coprococcus	1.5168e-06	1.15403e-06	7.17245e-07	2.68057e-06	6.35087e-06	5.81629e-06	2.759e-06	5.494e-06	1.3816e-06	1.0825e-06	4.19917e-06
2960180	Type1	Clostridium	1.1636e-06	5.31935e-07	1.30316e-06	6.58286e-06	1.04217e-06	2.73286e-06	6.252e-06	1.3486e-06	1.8136e-06	4.77703e-08	7.99167e-07
3107495	Type1	Ruminococcus	1.8612e-06	3.19306e-06	2.33194e-06	4.85171e-06	4.28848e-06	8.80486e-06	2.96925e-06	3.1844e-06	3.0436e-06	1.72635e-06	5.17e-06
3205724	Type1	Unclassify	5.48e-07	2.8629e-06	1.96357e-06	3.29629e-06	5.50348e-06	3.02914e-06	8.775e-08	2.0968e-06	5.036e-06	2.36412e-06	5.83833e-06
3206331	Type1	Unclassify	2.0056e-06	6.68387e-07	2.30378e-06	3.95114e-06	3.37174e-06	1.03597e-05	1.0781e-05	6.077e-06	2.6048e-06	1.06973e-06	6.79667e-06
3227946	Type1	Butyrivibrio	1.174e-06	0	0	1.63714e-07	8.32348e-06	5.47543e-06	7.6725e-07	3.9556e-06	8.12e-08	1.015e-06	1.50667e-06
3292125	Type1	Roseburia	4.672e-07	3.36984e-06	1.22673e-06	4.47457e-06	2.56587e-06	4.84857e-06	2.76225e-06	3.9502e-06	2.1464e-06	1.02777e-06	1.27325e-05
3319355	Type1	Holdemanella	6.8e-07	8.06452e-07	4.1751e-06	9.39943e-06	4.75217e-07	1.38029e-06	4.4255e-06	9.258e-07	1.9228e-06	7.5e-08	0
3403912	Type1	Catenibacterium	0	0	5.43776e-07	6.26343e-06	1.4413e-07	1.292e-06	6.2825e-07	2.364e-07	1.8964e-06	1.53986e-07	8.83333e-07
3409228	Type1	Marvinbryantia	2.688e-07	1.26774e-07	1.46122e-07	2.58571e-07	1.93913e-07	4.54286e-07	9.825e-08	2.596e-07	5.988e-07	2.90473e-07	1.18333e-07
3448297	Type1	Eubacterium	8.3824e-06	7.05339e-06	5.54347e-06	1.23831e-05	1.25676e-05	1.72274e-05	1.3217e-05	8.8416e-06	7.8108e-06	5.21318e-06	3.31575e-05
3521980	Type1	Roseburia	2.2572e-06	7.40887e-06	6.44173e-06	7.30429e-06	8.62304e-06	1.05674e-05	4.5245e-06	5.2924e-06	3.9128e-06	3.48088e-06	1.94283e-05
3524397	Type1	Roseburia	4.664e-07	4.48548e-07	1.11861e-05	3.09543e-06	1.28652e-06	2.02171e-06	4.469e-06	1.4106e-06	7.004e-07	7.83446e-07	3.51667e-07
385871	Type1	Unclassify	6.1568e-06	5.2871e-06	1.25565e-05	7.37543e-06	1.09359e-05	1.7736e-05	9.29475e-06	1.19368e-05	9.6972e-06	6.02845e-06	9.50833e-07
388848	Type1	Eubacterium	0	5.39677e-06	1.72888e-06	3.45229e-06	5.88957e-06	3.37514e-06	2.679e-06	6.0414e-06	8.758e-06	1.10412e-06	9.28e-06
3890507	Type1	Faecalibacterium	1.876e-07	1.92581e-07	0	3.78e-07	1.89478e-06	6.77143e-07	5.2e-07	1.08e-07	0	7.7973e-08	6.05e-07
4591338	Type1	Peptoniphilus	4.276e-07	0	0	6.05714e-08	2.85717e-06	1.45429e-07	0	4.8e-08	4.88e-08	3.53581e-07	0
4778115	Type1	Clostridium	3.904e-07	1.43327e-05	3.7649e-06	4.78686e-06	1.00009e-05	4.628e-06	9e-08	2.7022e-06	1.2448e-05	5.47872e-06	2.59583e-06
4819992	Type1	Unclassify	5.844e-07	8.52581e-06	2.60102e-07	1.66429e-06	5.77174e-06	1.73009e-05	1.41e-07	3.05e-07	8.8864e-06	9.48466e-06	3.26167e-06
1093645	Type2	Listeria	0	0	0	0	0	0	5.7e-08	2.482e-07	0	0	0
1785424	Type2	Lactobacillus	0	0	0	3.9e-07	0	7.08571e-08	0	0	0	0	0
2010873	Type2	Enterococcus	0	0	0	4.82857e-08	5.93478e-08	3.14571e-07	2.88625e-06	1.7518e-06	8.22e-07	1.05405e-08	3.96667e-07
2196870	Type2	Enterococcus	0	0	3.64694e-07	0	0	1.08286e-07	3.6375e-07	3.1e-08	0	0	0
2506517	Type2	Listeria	0	0	0	0	0	0	1.425e-08	9.44e-08	0	1.44595e-08	0
2519946	Type2	Listeria	0	0	0	0	0	0	0	2.58e-08	4.36e-08	0	0
3050110	Type2	Streptococcus	9.44e-08	0	3.00653e-06	9.11429e-08	6.66087e-07	5.34571e-07	2.66425e-06	4.824e-07	0	5.72297e-08	0
3556212	Type2	Lactobacillus	0	0	0	4.37286e-06	0	3.85143e-07	3.0625e-07	2.052e-07	0	1.93919e-08	8.86667e-07
4139334	Type2	Listeria	0	0	0	0	0	7.82e-07	1.35e-07	5.06e-08	0	0	3.21667e-07
4161657	Type2	Enterococcus	0	0	0	0	0	0	4.625e-08	0	0	6.89189e-09	0
4162174	Type2	Enterococcus	0	0	0	0	0	1.49543e-06	4.625e-08	2.12e-08	0	4.89189e-08	2.95833e-07
4237389	Type2	Enterococcus	0	0	0	0	0	1.49143e-07	1.00325e-06	5.59e-07	0	0	1.85e-07
4238820	Type2	Enterococcus	0	0	0	0	0	1.2e-07	2.9625e-07	6.52e-08	3.08e-08	1.03378e-08	0
5586079	Type2	Listeria	0	0	0	0	0	1.95429e-07	3.35e-08	0	0	9.39189e-09	0
5620402	Type2	Listeria	0	0	0	0	0	0	7.685e-07	5.42e-08	0	1.37838e-08	0
6615069	Type2	Methanosphaera	0	0	0	7.37143e-08	0	1.10771e-06	1.135e-07	3.278e-07	7.24e-07	1.21622e-08	3.71667e-07
6922131	Type2	Streptococcus	0	0	1.59092e-06	0	0	0	0	0	0	0	0
6926613	Type2	Streptococcus	0	0	8.07347e-07	0	0	0	0	0	0	0	0
6965625	Type2	Enterococcus	0	0	9.30612e-08	0	0	0	0	6.516e-07	0	0	0
3218549	Type3	Lactobacillus	0	0	0	0	0	0	1.63e-07	0	0	0	0
3558108	Type3	Lactobacillus	0	0	0	0	0	0	0	4.128e-07	0	0	0
6821739	Type3	Lactobacillus	0	0	2.77551e-08	0	0	0	1.0345e-06	7.42e-08	0	0	0
6821952	Type3	Lactobacillus	0	0	0	0	0	0	1.76675e-06	0	0	0	0
6826318	Type3	Lactobacillus	0	1.00532e-06	0	0	0	0	0	0	0	0	0
6860796	Type3	Lactobacillus	0	0	0	0	0	0	1.10375e-06	0	0	0	0
1101105	Type4	Bifidobacterium	0	0	0	3.89429e-07	0	1.13143e-07	2.655e-07	1.874e-07	0	0	0
149233	Type4	Slackia	0	0	3.12449e-07	7e-08	0	2.26571e-07	1.55e-07	0	0	0	0
2568589	Type4	Collinsella	0	0	1.31515e-05	2.57571e-06	3.00435e-07	2.59514e-06	1.09688e-05	3.5418e-06	2.08e-08	3.95743e-07	6.43333e-07
3120760	Type4	Bifidobacterium	0	5.93548e-08	2.87755e-08	6.8e-08	0	8.91429e-08	2.54025e-06	2.626e-07	0	0	0
3244447	Type4	Bifidobacterium	0	0	3.85714e-08	0	0	0	2.28e-07	2.082e-07	0	0	0
3265105	Type4	Bifidobacterium	0	1.68387e-07	2.5998e-06	1.29114e-06	0	1.18e-07	1.03025e-06	2.3144e-06	0	0	0
3266520	Type4	Bifidobacterium	0	0	0	5.03714e-07	0	0	1.04175e-06	9.862e-07	0	0	8.25e-08
3316160	Type4	Bifidobacterium	0	0	3.87755e-08	0	0	0	0	2.028e-07	0	0	0
4700580	Type4	Bifidobacterium	0	0	1.87633e-06	1e-06	6.6087e-08	9.71143e-07	5.45275e-06	1.0572e-06	1.888e-07	2.33041e-07	0
4740620	Type4	Bifidobacterium	0	0	0	0	0	0	1.26125e-06	0	0	0	0
5346704	Type4	Bifidobacterium	0	0	2.01153e-06	3.29714e-07	0	0	3.21e-07	8.444e-07	0	0	0
6700303	Type4	Bifidobacterium	0	0	8.36429e-07	0	0	0	4.215e-07	7.892e-07	0	0	0
6740354	Type4	Bifidobacterium	0	0	0	4.94629e-06	2.92826e-07	3.49029e-06	1.60675e-06	1.1072e-06	6.704e-07	1.39257e-07	1.22583e-06
6800586	Type4	Bifidobacterium	0	0	0	1.57714e-07	0	5.14286e-08	0	7.6e-08	0	5.83108e-08	0
1283833	Type5	Parabacteroides	0	9.46935e-07	1.00653e-06	3.86857e-07	9.09348e-07	0	1.2875e-07	4.464e-07	2.976e-07	2.83257e-06	0
1288901	Type5	Bacteroides	0	1.58113e-06	1.64082e-07	1.40143e-06	3.7237e-06	9.06571e-07	4.60125e-06	3.042e-07	8.12e-08	5.36216e-06	0
2042043	Type5	Fusobacterium	0	4.25806e-07	2.27551e-08	5.17429e-07	0	0	0	0	0	6.62162e-09	0
2067500	Type5	Bacteroides	0	2.21121e-05	3.35286e-06	3.97371e-06	1.03024e-05	3.60029e-06	1.5825e-06	6.3274e-06	9.1848e-06	1.80384e-05	0
2108126	Type5	Fusobacterium	0	2.00323e-07	1.62245e-08	0	0	0	0	4.62e-08	0	0	0
2158743	Type5	Bacteroides	0	5.82903e-07	8.67755e-07	1.21086e-06	1.74435e-06	0	1.805e-07	4.406e-07	1.052e-07	3.29122e-06	0
2164003	Type5	Bacteroides	0	5.07581e-07	8.13673e-07	0	6.3587e-07	8.6e-08	2.2125e-07	1.216e-07	3.12e-07	2.23986e-07	0
2168330	Type5	Bacteroides	0	1.2564e-05	4.75867e-06	5.87486e-06	8.42804e-06	2.20914e-06	1.397e-06	4.025e-06	8.1596e-06	1.48941e-05	0
2173012	Type5	Parabacteroides	0	3.52903e-07	1.95653e-06	6.11429e-07	1.66022e-06	7.52857e-07	8.2525e-07	1.6476e-06	1.1032e-06	1.35365e-06	3.34167e-07
2639910	Type5	Bacteroides	4.424e-07	2.1571e-06	1.87449e-07	1.80886e-06	1.29696e-06	5.78857e-07	2.2825e-07	4.32e-07	1.204e-06	9.60926e-06	0
2942357	Type5	Alistipes	2.176e-07	5.60629e-06	2.36388e-06	4.30571e-06	1.15537e-05	5.03771e-06	2.411e-06	5.1968e-06	4.2756e-06	1.83291e-05	0
3037650	Type5	Bacteroides	0	4.55419e-06	6.68898e-06	7.71514e-06	3.84739e-06	4.91143e-07	3.4775e-07	2.5364e-06	8.3832e-06	3.18959e-06	3.30833e-06
3052953	Type5	Bacteroides	1.7564e-06	6.12581e-07	1.03929e-06	0	1.57565e-06	0	0	4.844e-07	3.3032e-06	8.2723e-07	0
3119091	Type5	Bacteroides	0	3.74484e-06	1.00447e-05	1.4998e-05	7.96652e-06	3.92857e-06	6.455e-07	8.4608e-06	8.4052e-06	2.91574e-06	0
3197700	Type5	Bacteroides	0	3.76855e-06	6.23367e-07	5.75429e-07	1.86022e-06	3.78571e-07	3.655e-07	1.2986e-06	2.8012e-06	1.27297e-06	8.81667e-06
3360826	Type5	Bacteroides	9.732e-07	2.32371e-06	2.81582e-06	1.05457e-06	6.41087e-07	1.52343e-06	1.0125e-07	1.783e-06	6.236e-07	1.06081e-07	0
4469729	Type5	Bacteroides	0	3.84677e-07	7.11531e-07	6.04e-07	0	0	8.3e-08	5.342e-07	1.976e-07	4.48716e-07	0
4487203	Type5	Bacteroides	0	1.44177e-06	4.22245e-07	9.14286e-08	1.26543e-06	1.75714e-07	3.5225e-07	1.104e-06	1.2584e-06	2.36838e-06	0
5018782	Type5	Bacteroides	0	9.22258e-07	8.16633e-07	2.95143e-07	7.25652e-07	2.34571e-07	1.62e-07	2.998e-07	7.8e-08	1.96939e-06	0
5023259	Type5	Bacteroides	0	1.10161e-06	5.49286e-07	3.26571e-07	9.86957e-08	3.2e-08	5.3275e-07	4.946e-07	8.04e-08	3.28946e-06	0
5040690	Type5	Parabacteroides	0	1.54516e-06	2.82153e-06	9.02e-07	2.09304e-06	4.98857e-07	2.7025e-07	2.6332e-06	1.7968e-06	1.43676e-06	0
6746908	Type5	Bacteroides	2.1948e-06	1.86908e-05	1.03135e-05	4.81857e-06	1.87904e-05	9.21971e-06	3.5995e-06	1.01756e-05	1.35308e-05	1.95618e-05	0
6768435	Type5	Bacteroides	0	4.1371e-07	2.78571e-08	1.08571e-07	7.06522e-08	0	0	0	0	2.4523e-06	0
1166780	Type6	Bordetella	0	0	0	1.21143e-07	0	0	0	0	0	0	0
1290188	Type6	Bacteroides	0	4.78952e-06	1.54378e-06	1.65914e-06	3.80783e-06	2.69057e-06	1.2125e-07	9.918e-07	2.1412e-06	5.40007e-06	0
1779049	Type6	Bacteroides	0	4.62032e-06	0	5.05429e-07	7.76522e-07	2.15143e-07	1.635e-07	2.16e-07	1.9708e-06	4.35108e-06	0
2065742	Type6	Oxalobacter	0	0	0	0	0	0	7.075e-08	8.84e-08	0	5.54054e-09	0
2070927	Type6	Bacteroides	0	1.92945e-05	5.35704e-06	5.25857e-06	7.41913e-06	1.47429e-06	1.18975e-06	3.3482e-06	1.02616e-05	1.8282e-05	0
2097077	Type6	Bacteroides	0	1.96048e-06	1.15204e-06	2.04314e-06	2.91522e-07	0	2.325e-08	2.216e-07	2.4048e-06	1.36041e-06	0
2102335	Type6	Bacteroides	0	2.925e-06	5.08469e-07	1.49743e-06	1.27196e-06	6.71714e-07	6.88e-07	1.4284e-06	1.4964e-06	3.21932e-06	0
2104298	Type6	Bacteroides	0	6.14032e-06	5.81541e-06	1.75943e-06	1.30022e-06	1.9e-07	1.0185e-06	3.2718e-06	3.5736e-06	8.80378e-06	0
2152330	Type6	Bacteroides	0	7.49677e-07	7.15612e-07	3.69971e-06	0	0	0	7.1e-07	0	3.46149e-07	0
2156772	Type6	Bacteroides	0	8.67419e-07	0	0	3.65e-07	4.97143e-08	9.15e-08	1.356e-07	2.192e-07	2.36757e-07	0
2158550	Type6	Bacteroides	0	4.18661e-06	9.79592e-08	1.12571e-07	3.13304e-06	1.02114e-06	3.9e-08	1.31e-07	9.852e-07	6.36689e-06	0
2161043	Type6	Bacteroides	0	3.42581e-07	5.4e-07	1.35429e-07	4.25435e-07	1.22286e-07	6.25e-08	4.202e-07	5.996e-07	4.41284e-07	0
2167375	Type6	Bacteroides	0	2.99355e-06	1.24755e-06	1.998e-06	4.32391e-07	0	0	1.422e-07	3.0808e-06	5.71689e-07	0
2171621	Type6	Parabacteroides	0	6.01935e-07	2.52633e-06	1.50571e-07	7.49565e-07	0	4.965e-07	1.229e-06	1.9084e-06	5.13378e-06	0
2345884	Type6	Nitrobacter	0	0	1.88571e-07	0	0	0	0	0	0	0	0
2559009	Type6	Labrenzia	0	0	0	0	0	7.65714e-07	0	0	6.16e-08	0	0
2567366	Type6	Bacteroides	0	1.77306e-06	3.71939e-07	1.99314e-06	2.40739e-06	4.39143e-07	3.9e-07	5.242e-07	4.1308e-06	5.60399e-06	0
2633964	Type6	Parabacteroides	0	5.89839e-07	2.14541e-06	9.70571e-07	1.5787e-06	7.91429e-07	3.535e-07	9.732e-07	1.5224e-06	3.71547e-06	0
2640124	Type6	Bacteroides	0	2.68081e-06	8.36531e-07	1.58914e-06	6.35217e-07	0	6.8525e-07	1.2004e-06	6.1644e-06	1.07653e-05	0
2641897	Type6	Bacteroides	0	1.33371e-06	5.29388e-07	2.46857e-07	2.30435e-07	0	1.18e-07	1.512e-07	0	2.37459e-06	0
2956506	Type6	Bacteroides	0	1.43631e-05	1.85306e-06	3.68371e-06	3.01043e-06	6.56286e-07	7.6175e-07	2.502e-06	1.2036e-06	1.60768e-05	0
3053156	Type6	Bacteroides	0	1.74645e-06	1.33306e-06	1.25057e-06	7.31978e-06	2.78371e-06	2.75675e-06	4.4588e-06	5.5148e-06	4.18115e-06	0
3197853	Type6	Bacteroides	0	4.72532e-06	3.44796e-07	5.31714e-07	1.19913e-06	6.16857e-07	4.085e-07	1.016e-06	2.0436e-06	1.64236e-06	0
3201066	Type6	Proteus	0	0	0	5.42857e-08	0	0	0	3.914e-07	2.708e-07	0	0
3238407	Type6	Bacteroides	0	1.32742e-07	1.33571e-07	0	2.01957e-07	1.62286e-07	5.975e-08	0	5.248e-07	1.66196e-06	0
3283125	Type6	Parabacteroides	0	3.4871e-07	1.43378e-06	2.60286e-07	7.59565e-07	5.70571e-07	5.17e-07	7.204e-07	7.032e-07	2.71561e-06	0
3527050	Type6	Bacteroides	0	1.2771e-06	5.46224e-07	2.02057e-06	6.36739e-07	2.39429e-07	6.825e-08	5.62e-08	2.5076e-06	7.74534e-06	0
3529713	Type6	Bacteroides	0	1.72145e-06	1.56122e-08	5.02e-07	1.63478e-07	6.85714e-08	3.5025e-07	6.562e-07	1.9052e-06	2.27122e-06	0
4130673	Type6	Chryseobacterium	0	0	0	0	0	0	0	0	0	3.17635e-07	0
4471587	Type6	Bacteroides	0	3.40871e-06	4.33133e-06	1.75314e-06	6.76087e-06	8.72e-07	5.6685e-06	5.3998e-06	2.1696e-06	8.34351e-06	0
4707456	Type6	Bacteroides	0	2.12597e-06	7.41224e-07	2.11686e-06	2.30283e-06	1.74171e-06	5.175e-08	3.84e-08	6.8792e-06	5.45493e-06	0
4748772	Type6	Bacteroides	0	7.45645e-06	2.92888e-06	1.53629e-06	4.15804e-06	3.58171e-06	6.1325e-07	4.1272e-06	2.2964e-06	2.46493e-06	0
5018368	Type6	Bacteroides	0	5.49355e-07	1.0702e-06	0	2.36957e-07	0	1.0125e-07	5.106e-07	1.524e-07	9.82162e-07	0
5022909	Type6	Bacteroides	0	5.55161e-07	4.59286e-07	7.71429e-08	2.46087e-07	0	3.4e-08	3.752e-07	3.72e-08	1.39534e-06	0
5026798	Type6	Bacteroides	0	3.6529e-06	1.52347e-07	5.97714e-07	1.76174e-06	1.06286e-07	2.7275e-07	6.072e-07	1.1252e-06	2.73297e-06	0
5035128	Type6	Bacteroides	0	2.49161e-06	7.8602e-07	2.24971e-06	8.97174e-07	3.08571e-08	2.3875e-07	6.522e-07	2.3644e-06	2.43061e-06	0
5035647	Type6	Bacteroides	0	4.87581e-07	9.86735e-08	0	1.22826e-07	5.85714e-08	0	3.34e-08	3.76e-08	1.58784e-06	0
5042754	Type6	Parabacteroides	0	8.73548e-07	3.17388e-06	7.40857e-07	4.39587e-06	1.17943e-06	8.215e-07	1.8652e-06	2.5e-06	9.77986e-06	0
5148363	Type6	Stenotrophomonas	0	0	0	0	1.00652e-07	0	0	0	0	0	0
5206109	Type6	Bacteroides	0	1.23774e-06	1.09806e-06	0	5.36957e-07	0	9.475e-08	1.728e-07	5.1e-07	1.20331e-06	0
6721617	Type6	Bacteroides	0	3.17581e-06	3.49184e-07	8.03429e-07	3.60652e-07	0	3.15e-08	2.12e-07	8.16e-07	7.62838e-07	0
6748612	Type6	Bacteroides	0	1.95366e-05	9.97214e-06	3.74371e-06	1.11717e-05	4.75029e-06	4.6215e-06	7.3044e-06	1.23444e-05	1.8305e-05	0
6758014	Type6	Bacteroides	0	1.48226e-07	2.6099e-06	1.09171e-06	1.6713e-06	8.92571e-07	5.775e-08	8.408e-07	3.1516e-06	1.07811e-06	0
6759590	Type6	Bacteroides	0	2.94452e-06	7.27245e-07	6.53143e-07	5.10652e-07	5.16857e-07	8.925e-08	4.346e-07	1.19e-06	1.89291e-06	0
6770387	Type6	Bacteroides	0	5.86129e-07	2.33673e-07	2.28029e-06	4.67609e-07	1.07714e-07	8.15e-08	1.094e-07	3.2072e-06	4.15527e-06	0
6771852	Type6	Bacteroides	0	2.17129e-06	1.30143e-06	1.78286e-07	1.04152e-06	0	3.3275e-07	6.886e-07	1.0664e-06	7.33838e-06	0
1745014	Type7	Desulfitobacterium	0	0	0	0	0	5.28571e-08	4.25e-08	0	0	0	0
1920551	Type7	Unclassify	0	0	1.73469e-08	0	0	0	2.355e-07	3.24e-08	0	0	0
2685410	Type7	Blautia	7.844e-07	1.98097e-06	3.24582e-06	4.08e-07	1.22609e-07	5.15714e-07	1.8135e-06	1.7762e-06	4.48e-08	2.98919e-07	0
2731360	Type7	Anaerostipes	0	0	1.47551e-07	0	0	0	6.625e-08	0	0	0	0
2788629	Type7	Lachnoclostridium	0	0	9.63571e-07	0	3.71739e-08	0	1.345e-07	1.3e-07	0	0	0
2950492	Type7	Erysipelatoclostridium	0	0	1.3051e-06	0	0	0	6.92e-07	7.08e-08	7.4e-08	1.05405e-08	0
2964574	Type7	Anaerotruncus	0	0	2.43878e-08	0	0	0	0	0	0	6.41892e-09	0
3230902	Type7	Tyzzerella	0	3.60806e-07	1.73143e-06	3.21143e-07	5.73043e-07	3.44857e-07	2.8675e-07	1.03e-07	4.264e-07	4.6527e-07	0
3320726	Type7	Blautia	2.6416e-06	2.16355e-06	2.25704e-06	3.90486e-06	4.19e-06	3.87229e-06	7.7825e-06	3.3442e-06	1.664e-06	1.82372e-06	2.30833e-07
3408525	Type7	Marvinbryantia	0	0	3.8949e-07	0	0	0	6.375e-08	1.54e-08	0	0	0
3605923	Type7	Hungatella	0	0	8.30612e-08	0	9.6087e-08	0	2.125e-07	0	0	0	0
5144883	Type7	Fusobacterium	0	0	0	0	0	0	2.875e-08	3e-08	0	0	0
5324149	Type7	Lachnoclostridium	0	0	3.83061e-07	0	0	1.52286e-07	0	7.978e-07	1.6e-07	2.38851e-07	2.125e-07
640972	Type7	Clostridium	0	0	4.1551e-07	0	0	0	0	0	0	0	0

## Sheet: S5
Table S5. Cumulative relative abundance of BSHs in different genera in 11 populations
Genus	HZ	CN	JP	KR	DK	SE	AT	FR	AU	US	PE
Bacteroides	5.3668e-06	0.000206615	9.39993e-05	9.24251e-05	0.000130248	4.74243e-05	3.56175e-05	8.19106e-05	0.000145736	0.000251639	1.2125e-05
Blautia	1.46388e-05	1.95706e-05	2.45667e-05	3.38357e-05	2.8057e-05	4.06326e-05	3.84537e-05	2.87746e-05	1.02952e-05	1.20393e-05	3.85225e-05
Eubacterium	9.8088e-06	2.37302e-05	1.01301e-05	2.42969e-05	3.17017e-05	4.14669e-05	2.30135e-05	2.45954e-05	2.05988e-05	1.29391e-05	4.35533e-05
Clostridium	8.0552e-06	2.24066e-05	8.84847e-06	1.85297e-05	1.90259e-05	2.49771e-05	2.06047e-05	1.25584e-05	1.81264e-05	9.89872e-06	1.06317e-05
Roseburia	3.1908e-06	1.12273e-05	1.88546e-05	1.48743e-05	1.21548e-05	1.74377e-05	1.17558e-05	1.06532e-05	6.7596e-06	5.29209e-06	3.25125e-05
Parabacteroides	0	5.25903e-06	1.5064e-05	4.02257e-06	1.21463e-05	3.79314e-06	3.41275e-06	9.515e-06	9.8316e-06	2.69677e-05	3.34167e-07
Ruminiclostridium	2.2876e-06	3.39726e-06	1.64286e-06	8.38743e-06	1.00472e-05	1.90217e-05	7.36275e-06	8.0148e-06	1.17512e-05	8.22851e-06	1.41583e-06
Alistipes	2.176e-07	5.60629e-06	2.36388e-06	4.30571e-06	1.15537e-05	5.03771e-06	2.411e-06	5.1968e-06	4.2756e-06	1.83291e-05	0
Bifidobacterium	0	2.27742e-07	7.40143e-06	8.65286e-06	3.58913e-07	4.83314e-06	1.4169e-05	8.0356e-06	8.592e-07	4.30608e-07	1.30833e-06
Ruminococcus	1.8612e-06	3.19306e-06	2.33194e-06	4.82e-06	4.19413e-06	8.80486e-06	2.96925e-06	3.1844e-06	3.0436e-06	1.72635e-06	5.17e-06
Collinsella	0	0	1.31515e-05	2.57571e-06	3.00435e-07	2.59514e-06	1.09688e-05	3.5418e-06	2.08e-08	3.95743e-07	6.43333e-07
Coprococcus	1.5168e-06	1.15403e-06	7.17245e-07	2.68057e-06	6.35087e-06	5.81629e-06	2.759e-06	5.494e-06	1.3816e-06	1.0825e-06	4.19917e-06
Dorea	1.776e-06	1.04853e-05	3.26255e-06	2.45114e-06	6.18196e-06	4.18571e-07	1.38025e-06	1.1584e-06	6.672e-07	2.81223e-06	1.27333e-06
Lachnoclostridium	1.1156e-06	6.79032e-08	3.14959e-06	4.44286e-07	2.24717e-06	7.29886e-06	3.16875e-06	2.4222e-06	1.56e-06	4.41351e-07	3.36833e-06
Holdemanella	6.8e-07	8.06452e-07	4.1751e-06	9.39943e-06	4.75217e-07	1.38029e-06	4.4255e-06	9.258e-07	1.9228e-06	7.5e-08	0
Butyrivibrio	1.174e-06	0	0	1.63714e-07	8.32348e-06	5.47543e-06	7.6725e-07	3.9556e-06	8.12e-08	1.015e-06	1.50667e-06
Lactobacillus	0	2.09e-06	2.77551e-08	4.79343e-06	0	3.85143e-07	4.3225e-06	6.456e-07	8.06e-07	1.93919e-08	8.86667e-07
Catenibacterium	0	0	5.43776e-07	6.26343e-06	1.4413e-07	1.292e-06	6.2825e-07	2.364e-07	1.8964e-06	1.53986e-07	8.83333e-07
Streptococcus	9.44e-08	0	5.4048e-06	9.11429e-08	6.66087e-07	5.34571e-07	2.66425e-06	4.824e-07	0	5.72297e-08	0
Enterococcus	0	0	4.57755e-07	4.82857e-08	0	4.37429e-07	2.17725e-06	2.027e-06	3.08e-08	6.86486e-08	0
Faecalibacterium	1.876e-07	1.92581e-07	0	3.78e-07	1.89478e-06	6.77143e-07	5.2e-07	1.08e-07	0	7.7973e-08	6.05e-07
Tyzzerella	0	3.60806e-07	1.73143e-06	3.21143e-07	5.73043e-07	3.44857e-07	2.8675e-07	1.03e-07	4.264e-07	4.6527e-07	0
Peptoniphilus	4.276e-07	0	0	6.05714e-08	2.85717e-06	1.45429e-07	0	4.8e-08	4.88e-08	3.53581e-07	0
Marvinbryantia	2.688e-07	1.26774e-07	5.35612e-07	2.58571e-07	1.93913e-07	4.54286e-07	1.62e-07	2.75e-07	5.988e-07	2.90473e-07	1.18333e-07
Intestinibacter	0	0	1.26939e-07	1.10686e-06	0	2.76571e-07	5.9525e-07	2.37e-07	2.364e-07	2.82432e-08	0
Erysipelatoclostridium	0	0	1.3051e-06	0	0	0	6.92e-07	7.08e-08	7.4e-08	1.05405e-08	0
Listeria	0	0	0	0	0	1.95429e-07	9.85e-07	4.732e-07	4.36e-08	3.76351e-08	0
Fusobacterium	0	6.26129e-07	3.89796e-08	5.17429e-07	0	0	2.875e-08	3e-08	0	6.62162e-09	0
Labrenzia	0	0	0	0	0	7.65714e-07	0	0	6.16e-08	0	0
Slackia	0	0	3.12449e-07	7e-08	0	2.26571e-07	1.55e-07	0	0	0	0
Proteus	0	0	0	0	0	0	0	3.066e-07	2.708e-07	0	0
Hungatella	0	0	8.30612e-08	0	9.6087e-08	0	2.125e-07	0	0	0	0
Chryseobacterium	0	0	0	0	0	0	0	0	0	3.17635e-07	0
Anaerostipes	0	0	1.47551e-07	0	0	0	6.625e-08	0	0	0	0
Methanosphaera	0	0	0	7.37143e-08	0	8.2e-08	0	4.86e-08	0	0	0
Nitrobacter	0	0	1.88571e-07	0	0	0	0	0	0	0	0
Bordetella	0	0	0	1.21143e-07	0	0	0	0	0	0	0
Stenotrophomonas	0	0	0	0	1.00652e-07	0	0	0	0	0	0
Desulfitobacterium	0	0	0	0	0	5.28571e-08	4.25e-08	0	0	0	0
Oxalobacter	0	0	0	0	0	0	7.075e-08	0	0	5.54054e-09	0
Anaerotruncus	0	0	2.43878e-08	0	0	0	0	0	0	6.41892e-09	0
Unclassify	9.2948e-06	1.73442e-05	1.71013e-05	1.62871e-05	2.55828e-05	4.84257e-05	2.054e-05	2.0448e-05	2.62244e-05	1.8947e-05	1.58058e-05

## Sheet: S6
Table S6. The percentage of relative abundance of each BSH phylotype and each population.
Type	HZ	CN	JP	KR	DK	SE	AT	FR	AU	US	PE	All countries
BSH-T0	0	0.000554709	0.000250412	0.000470145	0	5.88061e-05	0.000371365	0.000542194	0.000193671	6.67036e-05	1.88933e-05	0.0025269
BSH-T1	0.00802776	0.0411188	0.0523753	0.0292947	0.0434538	0.0466042	0.031035	0.0355362	0.015621	0.0656035	0.0116837	0.380354
BSH-T2	1.4337e-05	0	0.00349027	0.00105802	0.000202723	0.00111908	0.00212243	0.00138765	0.000246099	0.000182615	0.000179152	0.0100024
BSH-T3	0	0.000378655	1.6524e-05	0	0	0	0.000988525	0.000147926	0	0	0	0.00153163
BSH-T4	0	8.57791e-05	0.0124394	0.00240941	0.000184255	0.00162762	0.00614615	0.00351664	0.00013365	0.000742973	0.000142277	0.0274281
BSH-T5	0.000848132	0.0325957	0.0311875	0.0109673	0.0221295	0.00630519	0.00438263	0.0148207	0.00989947	0.102299	0.000908274	0.236344
BSH-T6	0	0.0495543	0.0352862	0.0106027	0.0209193	0.00581888	0.00572126	0.0146882	0.0144345	0.164983	0	0.322009
BSH-T7	0.000520324	0.00169693	0.00652705	0.000985305	0.00140254	0.00104994	0.00276012	0.00191357	0.000359823	0.00255679	3.2319e-05	0.0198047
All BSHs	0.00941055	0.125985	0.141573	0.0557876	0.0882921	0.0625837	0.0535274	0.072553	0.0408883	0.336435	0.0129646	1

## Sheet: S7
Table S7. Information of eight represent BSHs used in molecular docking and enzyme activity assay.
ID	Type	Genus	Cumulative relative abundance	Protein sequences	Homology model
					Template	Identity(%)
6952718	BSH-T0	Enterococcus	9.0479e-07	MCTGIKIISKTNDIFYGRTMDFTFDFFGNEDPIAPKIPTLIAQFPKGTVLNSQLNPWTAKYAFMGLAMSGTDQPANDGKTVSLAITDGINEAGLSGDIQYLMESSTAPAESLADRGLTPHIAEEVLAYILSNFESVDEVKVAFEKIGLLDQKFQLDSLGEVHFTLHWTINDKNNNSIVLQPTDNGAFVIYDSIGVVTNSPEYNYHLTNARNYIGMRNYAIKEPYTLKSGATLDPIEGGTSYGLLGIPGDFTSPSRFIRALYYSDNLQEFDSSEGIMQLYRAFQTVMIPRGIGHLGQSNSLSDFTHYWSGYDVTNLTMYVQPESTTSFTKYTLDPALTEVTTFAVSNELLLTDLNQ	2bjg	49
3448297	BSH-T1	Eubacterium	0.000131398	LAAVEGGAKFMCTAATYKTQDFYFGRTLDYEFSYGDEITVTPRKYPFHFRHMGEVVSHYAMIGMAHVAGDYPLYYDAVNEKGLAMAGLNFVGNAVYQEVEEGRENVAQFEFIPWILSKCATVKEARESLNKMNLVGTPFSEQLPSAQLHWIIADENEAITVECMKDGMHIYDNPVGVLTNNPPFEQQMFQLNNYIGLSPKQPENRFSDKLNFNAYSRGMGALGLPGDLSSTSRFVRVAFTKMNSFSGVSEKASISQFFHILGSVDQQRGCCEVADGKFEITLYTSCCNTNKGIYYYTTYENHQISAVDMFGENLNEKELIKYPLIKGEQIYWQN	4wl3	58
3050110	BSH-T2	Streptococcus	7.59661e-06	MCTAITYTTKDSYFGRNLDLDFSYNETVTICPRTYPFSFKHKGENKDHYAMIGMATVVADYPLFYEAVNEKGVGMAGLNFPENADYKEVAKGKDNVASFELIPWLLSQCDSVAQVKELCQNLNVTNEAFSDDFQPSPLHWLIADRNESIVLESVASGLKVYDNPTGVLTNNPTFDKQLFNLNNYRHLSPKVSDNLFSTEIQLDTYSRGMGGLGLPGDLSSMSRYVKVAFTKLNSVAEDTEASSVNQFFHILKSVEQQKGLCYVDESGKYEYTIYSSCINADKGIYYYTTYDNSQITAVDMHKENLDDSKLVTYPLVKDWQVNYQN	4wl3	64
6821952	BSH-T3	Lactobacillus	1.76675e-06	MCTSICYNPNDHYFGRNLDYEIAYGQKVVIVPRNYEFKYREMPSQKMHYAFIGVSVVNDDYPLLCDAINEKGLGIAGLNFQGPNHYFPKIEGKKNIASFELMPYLLSNCENTDDVKEILDNANILNISFSANYPAADLHWILSDKAGKSIVVESTNSGLHIYDNPVNVLTNNPEFPDQLIKLSDYADVTPHNPKNTLVPNVDLNLYSRGLGTHHLPGGMDSSSRFVKVAFVLAHTPQGKNEVENVTNYFHILHSVEQPDGLDEVEDNRYEYTMYTDCMNLDKGILYFTTYDNNRINAVDMHKADLDSEDLICYDLFKKQDIEYMN	4wl3	50
4700580	BSH-T4	Bifidobacterium	1.08453e-05	MGIMNVQANQSDGRESVMCTGVRFSDDEGNTYFGRNLDWSFSYGETILVTPRGYHYDTVFGAGGKAKPNAVIGVGVVMADRPMYFDCANEHGLAIAGLNFPGYASFVHEPVEGTENVATFEFPLWVARNFDSVDEVEEALRNVTLVSQIVPGQQESLLHWFIGDGKRSIVVEQMADGMHVHHDDVDVLTNQPTFDFHMENLRNYMCVSNEMAEPTSWGKASLTAWGAGVGMHGIPGDVSSPSRFVRVAYTNAHYPQQNDEAANVSRLFHTLGSVQMVDGMAKMGDGQFERTLFTSGYSSKTNTYYMNTYDDPAIRSYAMADYDMDSSELISVAR	2hez	100
6746908	BSH-T5	Bacteroides	0.000110896	MAKRIPILLAAMTALTFAPQTAEACTGITLTAKDNAHVVARTIEWGGSELNSQYVIVPRGYSQQSLTPGGSLSGMEFTSRYGYVGLAVEQKEFVAEGLNEAGLSAGLFYFPGYGKYEEYDPTRKASSIADLQLVSWLLGSFSTVDEVKEAIENVTVIAIDPRASTVHWRIADKTGRQLVLEFIDGQPRFYENKLGVLTNSPGFDWQMTNLNNYVNLYPGSAESKSLGNVTIAPFGSGSGFLGIPGDVTPPSRFIRAAFYQTSTPPQNTAQETVLQCFQILNNFDIPVGIEFPLGQVPANIPSATQWTSATDMTNGIIYYRTMYNSTIRSIDLRQIDFGRIEYHAAPLDKVKRQPIAPVKIE	2bjg	32
6748612	BSH-T6	Bacteroides	9.17498e-05	MNKPIKTIAVALAAIASMSVQQTEACTRATYIGPDNTVITGRTMDWKEDLMSNIYVFPRGMQRAGYNKGNTVNWTSKYGSVIAAGYDIGTCDGMNEKGLVASLLFLPESVYHRPGDNRPIMGISIWTQYVLDNFATVREAVDELKKESFRIDAPDLPNGAASTLHLAITDETGNTAVLEYIDGNLEIHEGKQYQVMTNSPKYELQLAINDYWKEVGGLNMLPGTNRSSDRFVRASFYINAIPQTADAKIAVPSVLSVMRNVSVPFGITTPDKPHISSTRWRSVSDQKNKVYYFESTLTPNLFWLDLKKIDFSPNAGIKKLSLTNGEIYAGDAIKDLKDSKGFVFLFQTPVM	3hbc	85
3320726	BSH-T7	Blautia	3.38746e-05	MYHAHFRGTHYEAGFRWGSLLLKHKNIILENIPFEITQERIDYALSCLPIYEKYYHEIMEEIQGLADGQQCDVRILQAVLFSMYSMPPSCNCSCFAFTTEHEILLGRNSDFLTEIERLNQNVVYKLTDGVYSFTGNTTAFVEIEDGVNEHGLAVGLTSVYPNQCKPGFNAGMIVRYLLEKCKNVSEAVSCLYQLPIASAQTLTLADAMGTITVIECNAEQIKVEKTLNNNLSFVCATNTFHFPEMIGYNNDKIDNWFAEERYQTLYSAFIRKNGGFNLPFAEKLLSGDYGFLCQYDRSTGKDTVWSVIYDMKRHKIYRSEGNPGRHKFKEDTRFQF	4wl3	20

## Sheet: S8
Table S8. BSH activity at a substrate concentration of 20 mM by ninhydrin assay.
V (μM.min-1.mg-1)	T0	T1	T2	T3	T4	T5	T6	T7
GCA	201.018	195.073	23.665	199.568	205.377	12.0658	31.8846	191.529
GCDCA	217.037	175.442	59.1051	158.123	180.68	131.17	70.9949	151.356
GDCA	109.226	115.19	28.7497	110.335	87.5107	41.4402	24.3914	119.434
TCA	113.044	130.295	21.7411	123.586	119.349	105.427	31.1236	57.5055
TCDCA	107.091	107.394	54.6302	94.3292	76.9767	78.9944	31.8298	55.7904
TDCA	48.9301	42.3725	34.8564	52.7134	47.8204	49.6868	36.2688	48.4257
TUDCA	97.4567	110.219	50.0903	140.888	108.1	74.7067	70.0659	79.2466

## Sheet: S9
Table S9. Percent deconjugation of BSH at a substrate concentration of 0.1 mM.
		BSH-T0	BSH-T1	BSH-T2	BSH-T3	BSH-T4	BSH-T5	BSH-T6	BSH-T7
GCA	CA mM	0.04358	0.10852	0.00532	0.10947	0.11209	0.00143	0.00139	0.04375
	deconjugation %	0.4358	1.0852	0.0532	1.0947	1.1209	0.0143	0.0139	0.4375
GCDCA	CDCA mM	0.03955	0.10022	0.01672	0.11298	0.09822	0.03932	0.01787	0.04228
	deconjugation %	0.3955	1.0022	0.1672	1.1298	0.9822	0.3932	0.1787	0.4228
GDCA	DCA mM	0.04058	0.11088	0.01092	0.09963	0.10414	0.02738	0.03897	0.04289
	deconjugation %	0.4058	1.1088	0.1092	0.9963	1.0414	0.2738	0.3897	0.4289
TCA	CA mM	0.03989	0.10175	0.00073	0.10205	0.09571	0.03816	0.00289	0.03985
	deconjugation %	0.3989	1.0175	0.0073	1.0205	0.9571	0.3816	0.0289	0.3985
TCDCA	CDCA mM	0.03772	0.08658	0.00416	0.09167	0.0897	0.03852	0.03456	0.04258
	deconjugation %	0.3772	0.8658	0.0416	0.9167	0.897	0.3852	0.3456	0.4258
TDCA	DCA mM	0.04152	0.07021	0.00193	0.07646	0.07412	0.04642	0.03554	0.04423
	deconjugation %	0.4152	0.7021	0.0193	0.7646	0.7412	0.4642	0.3554	0.4423
TUDCA	UDCA mM	0.04519	0.09916	0.00064	0.08764	0.10264	0.04349	0.04251	0.04901
	deconjugation %	0.4519	0.9916	0.0064	0.8764	1.0264	0.4349	0.4251	0.4901

## Sheet: S10
Table S10. Information of WHO released phenotypes in 11 populations.
	HZ	CN	JP	KR	DK	SE	AT	FR	AU	US	PE
Death rate of diabetes (per 100,000 individuals )	49.5	17.7	2.5	12.4	8.5	6.1	10.8	5.6	7.7	10.9	11.9
Death rate of CVD (per 100,000 individuals )	203	300	82	93	108	132	146	86	93	136	123
Mean blood cholestrol	4.1	4.5	5.2	4.8	5.5	5	5.3	5.4	5.1	5.1	4.7
BMI of obesity	2.5	7.4	3.7	4.6	20.7	21.4	20.8	22	27.6	33.6	15
